# Supplementary material for: In silico screening for safe and potent essential oils against mosquito neural targets
Source: Front Zool. 2026 Jun 13;23:25. doi: 10.1186/s12983-026-00620-7 (PMC13285536; doi:10.1186/s12983-026-00620-7)
Supplement: Supplementary file 1 — Supplementary Material 1: Additional file 1: A detailed list of all essential oils, along with their corresponding compounds and relative abundance. [file 12983_2026_620_MOESM1_ESM.xlsx]

## Sheet: Sheet1
In Silico Screening for Safe and Potent Essential Oils Against Mosquito Neural Targets
Mohamed Nagy, Esraa Mansour, Hanaa Elbrense
Supp. Table S1: A detailed list of all essential oils, along with their corresponding compounds and relative abundance.
Essential Name	PubChem CID	Percentage
Abies alba essential oil	14896	19.8
Abies alba essential oil	6616	15.3
Abies alba essential oil	6427102	14
Abies alba essential oil	440917	11
Abies alba essential oil	6654	10.9
Abies alba essential oil	14350	4
Abies alba essential oil	12444322	2.8
Abies alba essential oil	5318102	1.9
Abies alba essential oil	31253	1.1
Abies alba essential oil	101716	1.5
Abies alba essential oil	5373727	1.7
Abies alba essential oil	50986224	0.3
Abies alba essential oil	92313	0.8
Abies alba essential oil	10583	0.5
Abies alba essential oil	441005	0.9
Abies alba essential oil	11142	0.9
Abies alba essential oil	11463	0.9
Abies alba essential oil	11230	0.1
Abies alba essential oil	91457	0.3
Abies alba essential oil	1549025	0.1
Abies alba essential oil	14104	0.1
Abies alba essential oil	111037	0.4
Abies alba essential oil	8294	0.1
Abies alba essential oil	17100	0.2
Abies alba essential oil	6549	0.1
Abies alba essential oil	7462	0.2
Abies alba essential oil	439711	0.01
Abies alba essential oil	1549026	0.2
Abies alba essential oil	7461	0.2
Abies borisii-regis essential oil	440917	22.6
Abies borisii-regis essential oil	14896	11.4
Abies borisii-regis essential oil	6616	10.2
Abies borisii-regis essential oil	6654	8.2
Abies borisii-regis essential oil	101716	7.8
Abies borisii-regis essential oil	6427102	5.4
Abies borisii-regis essential oil	5281515	3.5
Abies borisii-regis essential oil	91457	2.4
Abies borisii-regis essential oil	441005	2.1
Abies borisii-regis essential oil	5318102	2
Abies borisii-regis essential oil	12444322	1.6
Abies borisii-regis essential oil	31253	1.2
Abies borisii-regis essential oil	5373727	1.7
Abies borisii-regis essential oil	92313	1.2
Abies borisii-regis essential oil	11463	0.7
Abies borisii-regis essential oil	11230	0.1
Abies borisii-regis essential oil	1549025	0.1
Abies borisii-regis essential oil	111037	0.5
Abies borisii-regis essential oil	17100	0.9
Abies borisii-regis essential oil	14104	0.1
Abies borisii-regis essential oil	7462	0.1
Abies borisii-regis essential oil	8294	0.1
Abies borisii-regis essential oil	6549	0.1
Abies borisii-regis essential oil	439711	0.01
Abies borisii-regis essential oil	5282108	0.2
Abies borisii-regis essential oil	1549026	0.4
Abies borisii-regis essential oil	7461	0.1
Abies borisii-regis essential oil	50986224	0.1
Abies borisii-regis essential oil	10583	0.1
Abies cephalonica essential oil	14896	21.3
Abies cephalonica essential oil	6654	16
Abies cephalonica essential oil	440917	14.2
Abies cephalonica essential oil	6616	9.3
Abies cephalonica essential oil	101716	7.2
Abies cephalonica essential oil	5281515	3
Abies cephalonica essential oil	441005	1
Abies cephalonica essential oil	91457	1.2
Abies cephalonica essential oil	11463	1
Abies cephalonica essential oil	12444322	1.2
Abies cephalonica essential oil	31253	1.7
Abies cephalonica essential oil	17100	1.7
Abies cephalonica essential oil	6427102	1.8
Abies cephalonica essential oil	5373727	1.3
Abies cephalonica essential oil	92313	0.6
Abies cephalonica essential oil	10583	0.3
Abies cephalonica essential oil	11142	0.8
Abies cephalonica essential oil	11230	0.1
Abies cephalonica essential oil	1549025	0.1
Abies cephalonica essential oil	111037	0.9
Abies cephalonica essential oil	14104	0.01
Abies cephalonica essential oil	7462	0.2
Abies cephalonica essential oil	8294	0.3
Abies cephalonica essential oil	6549	0.4
Abies cephalonica essential oil	439711	0.1
Abies cephalonica essential oil	5282108	0.1
Abies cephalonica essential oil	1549026	0.1
Abies cephalonica essential oil	7461	0.2
Abies cephalonica essential oil	50986224	0.2
Abies sachalinensis essential oil	14896	13.3
Abies sachalinensis essential oil	6448	8
Abies sachalinensis essential oil	6654	6.9
Abies sachalinensis essential oil	11142	8.5
Abies sachalinensis essential oil	102667	7.8
Abies sachalinensis essential oil	10582	5.4
Abies sachalinensis essential oil	164888	3.9
Abies sachalinensis essential oil	17100	3
Abies sachalinensis essential oil	443156	2.1
Abies sachalinensis essential oil	6616	2.4
Abies sachalinensis essential oil	440917	2.4
Abies sachalinensis essential oil	64685	2.2
Abies sachalinensis essential oil	92780	1.2
Abies sachalinensis essential oil	31253	1.1
Abies sachalinensis essential oil	121719	1.6
Abies sachalinensis essential oil	5352653	0.4
Abies sachalinensis essential oil	62385	0.2
Abies sachalinensis essential oil	7463	0.4
Abies sachalinensis essential oil	8842	0.01
Abies sachalinensis essential oil	31289	0.01
Abies sachalinensis essential oil	5284507	0.4
Abies sachalinensis essential oil	65575	0.1
Abies sachalinensis essential oil	14350	0.2
Abies sachalinensis essential oil	439570	0.1
Abies sachalinensis essential oil	7438	0.5
Abies sachalinensis essential oil	24585	0.1
Abies sachalinensis essential oil	6429077	0.01
Abies sachalinensis essential oil	6184	0.01
Abies sachalinensis essential oil	12403	0.1
Abies sachalinensis essential oil	7461	0.01
Abies sachalinensis essential oil	5318102	0.2
Abies sachalinensis essential oil	14525	0.01
Abies sachalinensis essential oil	18818	0.4
Abies sachalinensis essential oil	94403	0.01
Abies sachalinensis essential oil	25245021	0.1
Abies sachalinensis essential oil	6987	0.5
Abies sachalinensis essential oil	3084331	0.1
Abies sachalinensis essential oil	10398656	0.1
Abies sachalinensis essential oil	441005	0.2
Abies sachalinensis essential oil	10891602	0.1
Acacia caven essential oil	12401	15.4
Acacia caven essential oil	12403	13.5
Acacia caven essential oil	12534	7.7
Acacia caven essential oil	12406	6.5
Acacia caven essential oil	94403	6.2
Acacia caven essential oil	91457	4
Acacia caven essential oil	445070	3.1
Acacia caven essential oil	1549778	2.2
Acacia caven essential oil	8222	1.4
Acacia caven essential oil	12592	1
Acacia caven essential oil	638014	1.1
Acacia caven essential oil	31289	1.2
Acacia caven essential oil	8175	1.3
Acacia caven essential oil	10659	1.8
Acacia caven essential oil	61151	1
Acacia caven essential oil	12398	1.1
Acacia caven essential oil	11636	1.6
Acacia caven essential oil	227829	1.5
Acacia caven essential oil	8194	0.9
Acacia caven essential oil	12405	0.8
Acacia caven essential oil	520440	0.3
Acacia caven essential oil	7463	0.1
Acacia caven essential oil	11635	0.3
Acacia caven essential oil	5282108	0.9
Acacia caven essential oil	12409	0.4
Acacia caven essential oil	440917	0.5
Acacia caven essential oil	12407	0.2
Achillea ageratum essential oil	6857383	41
Achillea ageratum essential oil	5315406	22.3
Achillea ageratum essential oil	519843	10
Achillea ageratum essential oil	15983960	4.1
Achillea ageratum essential oil	7463	1.6
Achillea ageratum essential oil	92313	0.01
Achillea ageratum essential oil	5281517	0.1
Achillea ageratum essential oil	8182	0.01
Achillea ageratum essential oil	6616	0.01
Achillea ageratum essential oil	441005	0.01
Achillea ageratum essential oil	326	0.5
Achillea ageratum essential oil	92780	0.01
Achillea ageratum essential oil	18818	0.4
Achillea ageratum essential oil	62367	0.1
Achillea ageratum essential oil	121719	0.4
Achillea ageratum essential oil	13918681	0.2
Achillea ageratum essential oil	62385	0.01
Achillea ageratum essential oil	64685	0.2
Achillea ageratum essential oil	8748	0.5
Achillea ageratum essential oil	10582	0.3
Achillea ageratum essential oil	14896	0.3
Achillea ageratum essential oil	61130	0.3
Achillea ageratum essential oil	5281515	0.01
Achillea ageratum essential oil	6549	0.01
Achillea ageratum essential oil	440917	0.2
Achillea ageratum essential oil	12444322	0.1
Achillea ageratum essential oil	12613	0.1
Achillea ageratum essential oil	17100	0.3
Achillea ageratum essential oil	5373727	0.4
Achillea ageratum essential oil	7462	0.1
Achillea ageratum essential oil	7461	0.5
Achillea ageratum essential oil	6654	0.4
Achillea millefolium essential oil	2758	24.6
Achillea millefolium essential oil	2537	16.7
Achillea millefolium essential oil	17100	10.2
Achillea millefolium essential oil	64685	4
Achillea millefolium essential oil	14896	4.2
Achillea millefolium essential oil	11230	2.8
Achillea millefolium essential oil	18818	2.8
Achillea millefolium essential oil	10586	2.1
Achillea millefolium essential oil	6654	2.4
Achillea millefolium essential oil	6616	2.4
Achillea millefolium essential oil	91457	1.6
Achillea millefolium essential oil	7461	1
Achillea millefolium essential oil	91457	1.8
Achillea millefolium essential oil	11463	0.2
Achillea millefolium essential oil	240	0.2
Achillea millefolium essential oil	12444322	0.1
Achillea millefolium essential oil	5284507	0.1
Achillea millefolium essential oil	7462	0.5
Achillea millefolium essential oil	10582	0.3
Achillea millefolium essential oil	25245021	0.1
Achillea millefolium essential oil	6549	0.6
Achillea millefolium essential oil	12304273	0.2
Achillea millefolium essential oil	92776	0.3
Achillea millefolium essential oil	3314	0.2
Achillea millefolium essential oil	6448	0.1
Achillea millefolium essential oil	5281515	0.4
Achillea millefolium essential oil	14350	0.7
Achillea millefolium essential oil	5281517	0.3
Acorus calamus CIM-Balya essential oil	5281758	85.6
Acorus calamus CIM-Balya essential oil	636822	9.7
Acorus calamus CIM-Balya essential oil	6549	4.7
Acorus calamus CIM-Balya essential oil	10104370	1.9
Acorus calamus CIM-Balya essential oil	5281515	0.5
Acorus calamus CIM-Balya essential oil	17100	0.2
Acorus calamus CIM-Balya essential oil	12306047	0.7
Acorus calamus CIM-Balya essential oil	12302243	0.1
Acorus calamus CIM-Balya essential oil	8184	0.01
Acorus calamus CIM-Balya essential oil	10398656	0.3
Acorus calamus CIM-Balya essential oil	3084331	0.1
Acorus calamus CIM-Balya essential oil	6654	0.01
Acorus calamus CIM-Balya essential oil	11230	0.1
Acorus calamus CIM-Balya essential oil	1549045	0.6
Acorus calamus CIM-Balya essential oil	92231	0.1
Acorus calamus CIM-Balya essential oil	5352653	0.5
Acorus calamus CIM-Balya essential oil	8294	0.2
Acorus calamus CIM-Balya essential oil	12398	0.4
Acorus calamus CIM-Balya essential oil	10248	0.4
Acorus calamus CIM-Balya essential oil	12004383	0.2
Acorus calamus CIM-Balya essential oil	14896	0.01
Acorus calamus CIM-Balya essential oil	11142	0.1
Acorus calamus CIM-Balya essential oil	93081	0.2
Aesculus hippocastanum essential oil	6654	21.8
Aesculus hippocastanum essential oil	14896	17.2
Aesculus hippocastanum essential oil	6616	11.3
Aesculus hippocastanum essential oil	5281167	8.2
Aesculus hippocastanum essential oil	8174	7.2
Aesculus hippocastanum essential oil	440917	6.1
Aesculus hippocastanum essential oil	10976	5.2
Aesculus hippocastanum essential oil	6857383	5.8
Aesculus hippocastanum essential oil	142390	4.7
Aesculus hippocastanum essential oil	31289	4.3
Aesculus hippocastanum essential oil	244	4.1
Aesculus hippocastanum essential oil	20083	3.3
Aesculus hippocastanum essential oil	7284	3.7
Aesculus hippocastanum essential oil	11552	3.3
Aesculus hippocastanum essential oil	6054	3.5
Aframomum stipulatum	6654	11
Aframomum stipulatum	5281515	8.6
Aframomum stipulatum	3314	7.2
Aframomum stipulatum	7463	6.2
Aframomum stipulatum	440917	4.5
Aframomum stipulatum	17100	3.3
Aframomum stipulatum	6989	3.4
Aframomum stipulatum	12444322	2.5
Aframomum stipulatum	31253	2.7
Aframomum stipulatum	14896	1.4
Aframomum stipulatum	11142	1.5
Aframomum stipulatum	637566	0.2
Aframomum stipulatum	5318102	0.4
Aframomum stipulatum	7462	0.5
Aframomum stipulatum	6857383	0.2
Aframomum stipulatum	5281553	0.2
Ageratum conyzoides essential oil	5281515	24.6
Ageratum conyzoides essential oil	14350	12.2
Ageratum conyzoides essential oil	519764	4.9
Ageratum conyzoides essential oil	5281517	3
Ageratum conyzoides essential oil	985	1.4
Ageratum conyzoides essential oil	3893	0.3
Ageratum conyzoides essential oil	11463	0.1
Ageratum conyzoides essential oil	441005	0.5
Ageratum conyzoides essential oil	92231	0.9
Ageratum conyzoides essential oil	14896	0.1
Ageratum conyzoides essential oil	15560276	0.6
Ageratum conyzoides essential oil	18818	0.1
Ageratum conyzoides essential oil	25245021	0.6
Ageratum conyzoides essential oil	5280435	0.1
Ageratum conyzoides essential oil	6654	0.1
Ageratum conyzoides essential oil	5284507	0.3
Ageratum conyzoides essential oil	91747196	0.1
Ageratum conyzoides essential oil	6549	0.1
Ageratum conyzoides essential oil	5320128	0.6
Ageratum conyzoides essential oil	227829	0.7
Ageratum conyzoides essential oil	6429302	0.5
Ageratum conyzoides essential oil	5373727	0.4
Ageratum conyzoides essential oil	6448	0.2
Ageratum conyzoides essential oil	1549778	0.2
Ageratum conyzoides essential oil	518472	0.2
Ageratum conyzoides essential oil	12313020	0.8
Ageratum conyzoides essential oil	6616	0.1
Ageratum conyzoides essential oil	94403	0.3
Ageratum conyzoides essential oil	3314	0.3
Ageratum conyzoides essential oil	5281516	0.6
Ajuga chamaepitys essential oil	14896	14
Ajuga chamaepitys essential oil	25245021	5.5
Ajuga chamaepitys essential oil	91747196	5.5
Ajuga chamaepitys essential oil	6654	1.9
Ajuga chamaepitys essential oil	12444322	1
Ajuga chamaepitys essential oil	1549778	0.1
Ajuga chamaepitys essential oil	10398656	0.3
Ajuga chamaepitys essential oil	12313020	0.5
Ajuga chamaepitys essential oil	92313	0.1
Ajuga chamaepitys essential oil	3084331	0.6
Ajuga chamaepitys essential oil	519857	0.1
Ajuga chamaepitys essential oil	6431467	0.1
Ajuga chamaepitys essential oil	6857383	0.1
Ajuga chamaepitys essential oil	5281516	0.2
Ajuga chamaepitys essential oil	6428553	0.1
Ajuga chamaepitys essential oil	8193	0.1
Ajuga chamaepitys essential oil	5320128	0.1
Ajuga chamaepitys essential oil	65575	0.9
Ajuga chamaepitys essential oil	5352437	0.4
Ajuga chamaepitys essential oil	14350	0.1
Ajuga chamaepitys essential oil	5281553	0.2
Ajuga chamaepitys essential oil	439570	0.1
Ajuga chamaepitys essential oil	5281517	0.6
Ajuga chamaepitys essential oil	10364	0.2
Ajuga chamaepitys essential oil	6616	0.1
Ajuga chamaepitys essential oil	5318102	0.1
Ajuga chamaepitys essential oil	11976203	0.2
Ajuga chamaepitys essential oil	2969	0.1
Ajuga chamaepitys essential oil	17100	0.2
Ajuga chamaepitys essential oil	15560276	0.1
Allamanda cathartica essential oil	6549	39.3
Allamanda cathartica essential oil	5316534	20.2
Allamanda cathartica essential oil	5281515	15.7
Allamanda cathartica essential oil	68284	8.7
Allamanda cathartica essential oil	5373727	1.7
Allamanda cathartica essential oil	637566	0.1
Allamanda cathartica essential oil	441005	0.1
Allamanda cathartica essential oil	529304	0.6
Allamanda cathartica essential oil	13894537	0.3
Allamanda cathartica essential oil	6918391	0.5
Allamanda cathartica essential oil	93081	0.6
Allamanda cathartica essential oil	25245021	0.3
Allamanda cathartica essential oil	5281520	0.9
Allamanda cathartica essential oil	91747196	0.1
Allamanda cathartica essential oil	5320128	0.1
Allamanda cathartica essential oil	325	0.05
Allamanda cathartica essential oil	998	0.3
Allamanda cathartica essential oil	643820	0.05
Allium fistulosum essential oil	16591	30.6
Allium fistulosum essential oil	16315	12.3
Allium fistulosum essential oil	985	0.1
Allium fistulosum essential oil	10460	0.4
Allium fistulosum essential oil	12232	0.3
Allium fistulosum essential oil	79089	0.4
Allium sativum essential oil	16315	45
Allium sativum essential oil	16590	35.6
Allium sativum essential oil	92313	4.3
Allium sativum essential oil	5352653	2.1
Allium sativum essential oil	5317844	1.4
Allium sativum essential oil	11617	0.9
Allium sativum essential oil	3314	0.4
Allium sativum essential oil	10248	0.9
Aloysia citrodora essential oil	92231	23.2
Aloysia citrodora essential oil	5280435	11.6
Aloysia citrodora essential oil	92139	4.6
Aloysia citrodora essential oil	5320128	3.8
Aloysia citrodora essential oil	638011	2.3
Aloysia citrodora essential oil	5275520	2.8
Aloysia citrodora essential oil	17100	1.6
Aloysia citrodora essential oil	643779	1.4
Aloysia citrodora essential oil	1549026	1.6
Aloysia citrodora essential oil	12313020	0.3
Aloysia citrodora essential oil	12304273	0.6
Aloysia citrodora essential oil	15560276	0.2
Aloysia citrodora essential oil	92313	0.01
Aloysia citrodora essential oil	25245021	0.5
Aloysia citrodora essential oil	3314	0.1
Aloysia citrodora essential oil	6431015	0.3
Aloysia citrodora essential oil	643820	0.3
Aloysia citrodora essential oil	441005	0.4
Aloysia citrodora essential oil	91746537	0.6
Aloysia citrodora essential oil	62367	0.3
Aloysia citrodora essential oil	1549992	0.4
Aloysia citrodora essential oil	7127	0.3
Aloysia citrodora essential oil	65575	0.7
Aloysia citrodora essential oil	11527	0.3
Aloysia citrodora essential oil	6549	0.5
Aloysia citrodora essential oil	14350	0.01
Aloysia citrodora essential oil	519857	0.4
Aloysia citrodora essential oil	440917	0.5
Aloysia citrodora essential oil	439570	0.5
Aloysia citrodora essential oil	6857383	0.5
Aloysia citrodora essential oil	92812	0.8
Aloysia citrodora essential oil	21626411	0.9
Aloysia citrodora essential oil	985	0.4
Aloysia citrodora essential oil	15560252	0.1
Aloysia citrodora essential oil	162747	0.2
Aloysia citrodora essential oil	1549778	0.5
Aloysia citrodora essential oil	5281515	0.01
Aloysia citrodora essential oil	637563	0.2
Aloysia citrodora essential oil	62566	0.3
Aloysia citrodora essential oil	11976203	0.5
Aloysia citrodora essential oil	637566	0.5
Aloysia citrodora essential oil	10104370	0.2
Aloysia citrodora essential oil	244	0.3
Alpinia galanga essential oil	6857383	28.34
Alpinia galanga essential oil	14896	4.97
Alpinia galanga essential oil	6616	2.75
Alpinia galanga essential oil	6654	1
Alpinia galanga essential oil	529304	0.17
Alpinia galanga essential oil	61123	0.04
Alpinia galanga essential oil	12444322	0.04
Alpinia galanga essential oil	79035	0.05
Alpinia galanga essential oil	70678558	0.01
Alpinia galanga essential oil	18818	0.67
Alpinia galanga essential oil	439711	0.37
Alpinia galanga essential oil	7463	0.47
Alpinia galanga essential oil	31253	0.4
Alpinia galanga essential oil	5281553	0.03
Alpinia galanga essential oil	6584	0.01
Alpinia galanga essential oil	5318042	0.18
Alpinia galanga essential oil	6549	0.15
Alpinia galanga essential oil	10460	0.12
Alpinia galanga essential oil	440917	0.05
Alpinia galanga essential oil	8103	0.01
Alpinia galanga essential oil	7461	0.08
Alpinia galanga essential oil	14525	0.07
Alpinia galanga essential oil	62367	0.26
Alpinia zerumbet essential oil	11230	40.9
Alpinia zerumbet essential oil	6857383	13.2
Alpinia zerumbet essential oil	7463	7.1
Alpinia zerumbet essential oil	14896	10
Alpinia zerumbet essential oil	7461	8.4
Alpinia zerumbet essential oil	5281515	7
Alpinia zerumbet essential oil	14350	5.5
Alpinia zerumbet essential oil	12444322	2
Alpinia zerumbet essential oil	443156	1.9
Alpinia zerumbet essential oil	6654	1.1
Amomum subulatum essential oil	6857383	84.5
Amomum subulatum essential oil	17100	3.1
Amomum subulatum essential oil	14896	3.4
Amomum subulatum essential oil	6654	2.3
Amomum subulatum essential oil	12444322	0.1
Amomum subulatum essential oil	111037	0.3
Amomum subulatum essential oil	439711	0.01
Amomum subulatum essential oil	3084331	0.01
Amomum subulatum essential oil	11142	0.01
Amyris elimifera essential oil	5281515	37.8
Amyris elimifera essential oil	92762	16.7
Amyris elimifera essential oil	14350	13
Amyris elimifera essential oil	5281520	5.4
Amyris elimifera essential oil	14896	5.2
Amyris elimifera essential oil	6430754	3.6
Amyris elimifera essential oil	62566	1.7
Amyris elimifera essential oil	6654	1.9
Amyris elimifera essential oil	10704181	1.3
Amyris elimifera essential oil	12313020	1.4
Amyris elimifera essential oil	6448	1.9
Amyris elimifera essential oil	441005	1.1
Amyris elimifera essential oil	13894537	1.3
Amyris elimifera essential oil	11463	0.1
Amyris elimifera essential oil	17100	0.1
Amyris elimifera essential oil	11230	0.6
Amyris elimifera essential oil	7462	0.1
Amyris elimifera essential oil	7463	0.1
Amyris elimifera essential oil	15560276	0.2
Amyris elimifera essential oil	31253	0.1
Amyris elimifera essential oil	25245021	0.1
Amyris elimifera essential oil	68148	0.6
Amyris elimifera essential oil	6549	0.4
Amyris elimifera essential oil	91746537	0.1
Amyris elimifera essential oil	440917	0.3
Amyris elimifera essential oil	6857383	0.1
Amyris elimifera essential oil	5373727	0.1
Amyris elimifera essential oil	5281553	0.1
Amyris elimifera essential oil	7461	0.1
Amyris elimifera essential oil	86575103	0.6
Amyris elimifera essential oil	12308846	0.2
Amyris elimifera essential oil	6616	0.3
Amyris elimifera essential oil	11976203	0.5
Anacardium occidentale essential oil	5281553	28.8
Anacardium occidentale essential oil	25245021	13.6
Anacardium occidentale essential oil	441005	9.1
Anacardium occidentale essential oil	5281515	7.6
Anacardium occidentale essential oil	9855795	3.5
Anacardium occidentale essential oil	5373727	3.4
Anacardium occidentale essential oil	12313020	3.7
Anacardium occidentale essential oil	92313	2.6
Anacardium occidentale essential oil	91746537	2.5
Anacardium occidentale essential oil	6428986	0.7
Anacardium occidentale essential oil	6654	0.6
Anacardium occidentale essential oil	91747196	0.5
Anacardium occidentale essential oil	5281553	28.8
Anacardium occidentale essential oil	25245021	13.6
Anacardium occidentale essential oil	441005	9.1
Anacardium occidentale essential oil	5281515	7.6
Anacardium occidentale essential oil	9855795	3.5
Anacardium occidentale essential oil	5373727	3.4
Anacardium occidentale essential oil	12313020	3.7
Anacardium occidentale essential oil	92313	2.6
Anacardium occidentale essential oil	91746537	2.5
Anacardium occidentale essential oil	6428986	0.7
Anacardium occidentale essential oil	6654	0.6
Anacardium occidentale essential oil	91747196	0.5
Anaphalis contorta essential oil	14350	20.3
Anaphalis contorta essential oil	11746218	8.1
Anaphalis contorta essential oil	10398656	8.4
Anaphalis contorta essential oil	12313020	6.4
Anaphalis contorta essential oil	5281515	5.6
Anaphalis contorta essential oil	10104370	5.4
Anaphalis contorta essential oil	92139	5.4
Anaphalis contorta essential oil	94275	2.4
Anaphalis contorta essential oil	6429151	1
Anaphalis contorta essential oil	519857	1.4
Anaphalis contorta essential oil	441005	1.3
Anaphalis contorta essential oil	93081	0.7
Anaphalis contorta essential oil	11106485	0.1
Anaphalis contorta essential oil	15560276	0.8
Anaphalis contorta essential oil	5317844	0.4
Anaphalis contorta essential oil	25245021	0.2
Anaphalis contorta essential oil	6428986	0.1
Anaphalis contorta essential oil	5281520	0.01
Anaphalis contorta essential oil	50986224	0.01
Anaphalis contorta essential oil	91747196	0.1
Anaphalis contorta essential oil	92313	0.8
Anaphalis contorta essential oil	11976203	0.1
Anaphalis contorta essential oil	519960	0.7
Anaphalis contorta essential oil	15560252	0.2
Anethum graveolens essential oil	439570	55.2
Anethum graveolens essential oil	440917	16.6
Anethum graveolens essential oil	10659	14.4
Anethum graveolens essential oil	6549	3.7
Anethum graveolens essential oil	443167	2.6
Anethum graveolens essential oil	443181	2.8
Anethum graveolens essential oil	2537	0.01
Anethum graveolens essential oil	14896	0.1
Anethum graveolens essential oil	5281515	0.6
Anethum graveolens essential oil	10104370	0.3
Anethum graveolens essential oil	6654	0.1
Anethum graveolens essential oil	443178	0.1
Anethum graveolens essential oil	5281520	0.01
Anethum graveolens essential oil	11230	0.1
Anethum graveolens essential oil	12072	0.1
Anethum graveolens essential oil	18818	0.1
Anethum graveolens essential oil	7463	0.01
Anethum graveolens essential oil	31253	0.1
Anethum graveolens essential oil	5373727	0.01
Anethum graveolens essential oil	1549026	0.3
Anethum graveolens essential oil	7461	0.3
Anethum graveolens essential oil	441005	0.1
Angelica archangelica essential oil	11142	14.3
Angelica archangelica essential oil	440917	12
Angelica archangelica essential oil	443156	10.8
Angelica archangelica essential oil	6654	10.3
Angelica archangelica essential oil	31253	7.4
Angelica archangelica essential oil	7463	6.3
Angelica archangelica essential oil	519764	3.1
Angelica archangelica essential oil	64685	3.7
Angelica archangelica essential oil	25245021	3.2
Angelica archangelica essential oil	5281553	2.4
Angelica archangelica essential oil	12313020	1.7
Angelica archangelica essential oil	6431467	1.1
Angelica archangelica essential oil	441005	1.5
Angelica archangelica essential oil	6448	1.6
Angelica archangelican essential oil	6654	20.8
Angelica archangelican essential oil	443156	16.9
Angelica archangelican essential oil	70678558	13.5
Angelica archangelican essential oil	440917	9.2
Angelica archangelican essential oil	18818	5
Angelica archangelican essential oil	6448	3
Angelica archangelican essential oil	14896	2.5
Angelica archangelican essential oil	7461	1.1
Angelica archangelican essential oil	11463	1.8
Angelica archangelican essential oil	7463	1.9
Angelica archangelican essential oil	31253	1.7
Angelica archangelican essential oil	164888	0.4
Angelica archangelican essential oil	6616	0.7
Angelica archangelican essential oil	12444322	0.2
Angelica archangelican essential oil	7462	0.2
Angelica archangelican essential oil	5320250	0.1
Angelica archangelican essential oil	89664	0.4
Angelica archangelican essential oil	10582	0.1
Angelica archangelican essential oil	16666	0.2
Annona cherimola essential oil	6654	14.8
Annona cherimola essential oil	11230	12.2
Annona cherimola essential oil	12444322	11.5
Annona cherimola essential oil	5373727	10.8
Annona cherimola essential oil	7461	4.2
Annona cherimola essential oil	13894537	3.2
Annona cherimola essential oil	440917	3.5
Annona cherimola essential oil	519857	3.1
Annona cherimola essential oil	11463	2
Annona cherimola essential oil	7462	2.5
Annona cherimola essential oil	50986224	2.1
Annona cherimola essential oil	6918391	1.8
Annona cherimola essential oil	5281515	1.6
Annona cherimola essential oil	17100	1.6
Annona cherimola essential oil	985	1.7
Annona cherimola essential oil	25245021	1.2
Annona cherimola essential oil	10398656	1.3
Annona cherimola essential oil	441005	1.9
Annona cherimola essential oil	6430869	0.1
Annona cherimola essential oil	11976203	0.2
Annona cherimola essential oil	11005	0.3
Annona cherimola essential oil	11142	0.8
Annona cherimola essential oil	31253	0.7
Annona cherimola essential oil	8181	0.01
Annona cherimola essential oil	101716	0.2
Annona cherimola essential oil	15560276	0.1
Annona cherimola essential oil	439711	0.01
Annona cherimola essential oil	92313	0.01
Annona cherimola essential oil	31283	0.01
Annona cherimola essential oil	5281520	0.1
Annona cherimola essential oil	547972	0.1
Annona cherimola essential oil	91747196	0.2
Annona cherimola essential oil	12004383	0.7
Annona cherimola essential oil	5320128	0.7
Annona cherimola essential oil	519960	0.2
Annona cherimola essential oil	5281553	0.3
Annona cherimola essential oil	6654	14.8
Annona cherimola essential oil	11230	12.2
Annona cherimola essential oil	12444322	11.5
Annona cherimola essential oil	5373727	10.8
Annona cherimola essential oil	7461	4.2
Annona cherimola essential oil	440917	3.5
Annona cherimola essential oil	519857	3.1
Annona cherimola essential oil	13894537	3.2
Annona cherimola essential oil	7462	2.5
Annona cherimola essential oil	50986224	2.1
Annona cherimola essential oil	11463	2
Annona cherimola essential oil	5281515	1.6
Annona cherimola essential oil	17100	1.6
Annona cherimola essential oil	985	1.7
Annona cherimola essential oil	25245021	1.2
Annona cherimola essential oil	10398656	1.3
Annona cherimola essential oil	441005	1.9
Annona cherimola essential oil	6918391	1.8
Annona cherimola essential oil	8181	0.01
Annona cherimola essential oil	101716	0.2
Annona cherimola essential oil	15560276	0.1
Annona cherimola essential oil	439711	0.01
Annona cherimola essential oil	92313	0.01
Annona cherimola essential oil	31283	0.01
Annona cherimola essential oil	5281520	0.1
Annona cherimola essential oil	547972	0.1
Annona cherimola essential oil	91747196	0.2
Annona cherimola essential oil	12004383	0.7
Annona cherimola essential oil	5320128	0.7
Annona cherimola essential oil	519960	0.2
Annona cherimola essential oil	5281553	0.3
Annona cherimola essential oil	6430869	0.1
Annona cherimola essential oil	11976203	0.2
Annona cherimola essential oil	11005	0.3
Annona cherimola essential oil	11142	0.8
Annona cherimola essential oil	31253	0.7
Annona reticulata essential oil	6654	23.8
Annona reticulata essential oil	14896	17.7
Annona reticulata essential oil	5373727	10.5
Annona reticulata essential oil	440917	5.99
Annona reticulata essential oil	10398656	3.1
Annona reticulata essential oil	17100	2
Annona reticulata essential oil	6448	1.2
Annona reticulata essential oil	31253	1
Annona reticulata essential oil	13894537	1.8
Annona reticulata essential oil	6918391	1.6
Annona reticulata essential oil	5281515	1
Annona reticulata essential oil	985	1.6
Annona reticulata essential oil	3084331	1.4
Annona reticulata essential oil	441005	1.9
Annona reticulata essential oil	121719	0.01
Annona reticulata essential oil	164888	0.1
Annona reticulata essential oil	7463	0.01
Annona reticulata essential oil	6430869	0.1
Annona reticulata essential oil	23617863	0.5
Annona reticulata essential oil	61130	0.2
Annona reticulata essential oil	64685	0.2
Annona reticulata essential oil	8181	0.1
Annona reticulata essential oil	7461	0.8
Annona reticulata essential oil	7462	0.1
Annona reticulata essential oil	92313	0.3
Annona reticulata essential oil	439711	0.1
Annona reticulata essential oil	7362	0.6
Annona reticulata essential oil	25245021	0.8
Annona reticulata essential oil	31283	0.1
Annona reticulata essential oil	91747196	0.1
Annona reticulata essential oil	547972	0.2
Annona reticulata essential oil	7144	0.01
Annona reticulata essential oil	11005	0.1
Annona reticulata essential oil	12004383	0.4
Annona reticulata essential oil	519857	0.1
Annona reticulata essential oil	11463	0.5
Annona reticulata essential oil	5320128	0.8
Annona reticulata essential oil	11230	0.6
Annona reticulata essential oil	443156	0.2
Annona reticulata essential oil	5281553	0.7
Anthriscus cerefolium essential oil	68148	83.1
Anthriscus cerefolium essential oil	3083821	15.15
Anthriscus cerefolium essential oil	14257	1.75
Anthriscus cerefolium essential oil	14896	0.01
Apium nodiflorum Essentail oil	10231	57.5
Apium nodiflorum Essentail oil	5280435	12.7
Apium nodiflorum Essentail oil	440917	8.4
Apium nodiflorum Essentail oil	10446	7.1
Apium nodiflorum Essentail oil	3322	6.8
Apium nodiflorum Essentail oil	5373727	1
Apium nodiflorum Essentail oil	13894537	1
Apium nodiflorum Essentail oil	14896	1.6
Apium nodiflorum Essentail oil	5281515	0.7
Apium nodiflorum Essentail oil	25245021	0.1
Apium nodiflorum Essentail oil	6429136	0.1
Apium nodiflorum Essentail oil	6429131	0.1
Apium nodiflorum Essentail oil	11463	0.3
Apium nodiflorum Essentail oil	92231	0.2
Apium nodiflorum Essentail oil	10703	0.1
Apium nodiflorum Essentail oil	519764	0.7
Apium nodiflorum Essentail oil	14529	0.1
Apium nodiflorum Essentail oil	31253	0.2
Apium nodiflorum Essentail oil	7461	0.6
Apium nodiflorum Essentail oil	5371125	0.3
Apium nodiflorum Essentail oil	14350	0.3
Aquilaria sinensis essential oil	135215	15.41
Aquilaria sinensis essential oil	10856614	4.08
Aquilaria sinensis essential oil	5317072	1.74
Aquilaria sinensis essential oil	14350	1.08
Aquilaria sinensis essential oil	5281520	1.44
Aquilaria sinensis essential oil	92231	0.15
Aquilaria sinensis essential oil	12403	0.14
Aquilaria sinensis essential oil	547972	0.13
Aquilaria sinensis essential oil	12405	0.18
Aquilaria sinensis essential oil	8175	0.42
Aquilaria sinensis essential oil	6857681	0.01
Aquilaria sinensis essential oil	92762	0.27
Aquilaria sinensis essential oil	519857	0.01
Arnica montana essential oil	6989	65.2
Arnica montana essential oil	985	7.2
Arnica montana essential oil	5280450	3.3
Arnica montana essential oil	14104	1.3
Artemisia annua CIM-Arogya essential oil	2537	43.5
Artemisia annua CIM-Arogya essential oil	5373727	15.6
Artemisia annua CIM-Arogya essential oil	12314318	10.9
Artemisia annua CIM-Arogya essential oil	442393	9.4
Artemisia annua CIM-Arogya essential oil	5281515	8.9
Artemisia annua CIM-Arogya essential oil	636822	6.2
Artemisia annua CIM-Arogya essential oil	441005	4.5
Artemisia annua CIM-Arogya essential oil	91752790	4.1
Artemisia annua CIM-Arogya essential oil	12480741	3.9
Artemisia annua CIM-Arogya essential oil	13894537	2.8
Artemisia annua CIM-Arogya essential oil	121719	2.1
Artemisia annua CIM-Arogya essential oil	68346	2.8
Artemisia annua CIM-Arogya essential oil	21626411	1.4
Artemisia annua CIM-Arogya essential oil	6429375	1.7
Artemisia annua CIM-Arogya essential oil	25245021	1.8
Artemisia annua CIM-Arogya essential oil	10583	1.2
Artemisia annua CIM-Arogya essential oil	10398656	1.1
Artemisia annua CIM-Arogya essential oil	15560253	1
Artemisia annua CIM-Arogya essential oil	6857383	1.2
Artemisia annua CIM-Arogya essential oil	5318557	1.2
Artemisia annua CIM-Arogya essential oil	64685	0.4
Artemisia annua CIM-Arogya essential oil	5281517	0.1
Artemisia annua CIM-Arogya essential oil	12300069	0.3
Artemisia annua CIM-Arogya essential oil	92231	0.6
Artemisia annua CIM-Arogya essential oil	6450812	0.3
Artemisia annua CIM-Arogya essential oil	61290	0.2
Artemisia annua CIM-Arogya essential oil	6918391	0.5
Artemisia annua CIM-Arogya essential oil	6549	0.1
Artemisia annua CIM-Arogya essential oil	93081	0.1
Artemisia annua CIM-Arogya essential oil	440917	0.01
Artemisia annua CIM-Arogya essential oil	20111820	0.5
Artemisia annua CIM-Arogya essential oil	15983960	0.2
Artemisia annua CIM-Arogya essential oil	1549026	0.7
Artemisia annua CIM-Arogya essential oil	8842	0.1
Artemisia annua CIM-Arogya essential oil	11791204	0.1
Artemisia annua CIM-Arogya essential oil	14350	0.4
Artemisia annua Jeevanraksha essential oil	2537	42.6
Artemisia annua Jeevanraksha essential oil	6857383	17.2
Artemisia annua Jeevanraksha essential oil	31253	15.4
Artemisia annua Jeevanraksha essential oil	5373727	15.6
Artemisia annua Jeevanraksha essential oil	12314318	10.9
Artemisia annua Jeevanraksha essential oil	442393	9.4
Artemisia annua Jeevanraksha essential oil	5281515	8.9
Artemisia annua Jeevanraksha essential oil	15983960	4.3
Artemisia annua Jeevanraksha essential oil	6616	3.9
Artemisia annua Jeevanraksha essential oil	68346	2.8
Artemisia annua Jeevanraksha essential oil	18818	2.7
Artemisia annua Jeevanraksha essential oil	121719	2.1
Artemisia annua Jeevanraksha essential oil	6857383	1.2
Artemisia annua Jeevanraksha essential oil	91457	1.7
Artemisia annua Jeevanraksha essential oil	11230	1.1
Artemisia annua Jeevanraksha essential oil	25245021	1.8
Artemisia annua Jeevanraksha essential oil	10582	0.2
Artemisia annua Jeevanraksha essential oil	61130	0.1
Artemisia annua Jeevanraksha essential oil	5281516	0.01
Artemisia annua Jeevanraksha essential oil	6549	0.6
Artemisia annua Jeevanraksha essential oil	162747	0.3
Artemisia annua Jeevanraksha essential oil	64685	0.3
Artemisia annua Jeevanraksha essential oil	5281517	0.1
Artemisia annua Jeevanraksha essential oil	20111820	0.1
Artemisia annua Jeevanraksha essential oil	92313	0.7
Artemisia annua Jeevanraksha essential oil	64685	0.2
Artemisia annua Jeevanraksha essential oil	14896	0.3
Artemisia annua Jeevanraksha essential oil	93081	0.1
Artemisia annua Jeevanraksha essential oil	17100	0.1
Artemisia annua Jeevanraksha essential oil	10398656	0.2
Artemisia dracunculus essential oil	68148	76.6
Artemisia dracunculus essential oil	11463	25.4
Artemisia dracunculus essential oil	5281553	22.2
Artemisia dracunculus essential oil	11142	13.1
Artemisia dracunculus essential oil	5281553	7
Artemisia dracunculus essential oil	7127	7
Artemisia dracunculus essential oil	6616	0.4
Artemisia dracunculus essential oil	5373727	0.6
Artemisia dracunculus essential oil	7461	0.6
Artemisia dracunculus essential oil	2537	0.4
Artemisia dracunculus essential oil	14896	0.1
Artemisia dracunculus essential oil	7462	0.4
Artemisia dracunculus essential oil	6654	0.4
Baccharis dracunculifolia Essentail oil	92231	27.43
Baccharis dracunculifolia Essentail oil	5284507	23.06
Baccharis dracunculifolia Essentail oil	11636	6.02
Baccharis dracunculifolia Essentail oil	14896	5.41
Baccharis dracunculifolia Essentail oil	5373727	4.49
Baccharis dracunculifolia Essentail oil	5281520	4.6
Baccharis dracunculifolia Essentail oil	3084331	4.08
Baccharis dracunculifolia Essentail oil	13894537	4.7
Baccharis dracunculifolia Essentail oil	441005	3.31
Baccharis dracunculifolia Essentail oil	440917	2.87
Baccharis dracunculifolia Essentail oil	6432543	2.01
Baccharis dracunculifolia Essentail oil	91746537	1.28
Baccharis dracunculifolia Essentail oil	536595	1.93
Baccharis dracunculifolia Essentail oil	10398656	1.46
Baccharis dracunculifolia Essentail oil	6654	1.3
Baccharis dracunculifolia Essentail oil	5281520	0.84
Baccharis dracunculifolia Essentail oil	12313020	0.31
Baccharis dracunculifolia Essentail oil	519545	0.83
Baccharis dracunculifolia Essentail oil	92313	0.49
Baccharis dracunculifolia Essentail oil	94254	0.33
Baccharis dracunculifolia Essentail oil	519779	0.42
Baccharis dracunculifolia Essentail oil	6918391	0.57
Baccharis dracunculifolia Essentail oil	62566	0.7
Baccharis dracunculifolia Essentail oil	17100	0.16
Baccharis dracunculifolia Essentail oil	15560276	0.15
Baccharis dracunculifolia Essentail oil	25245021	0.29
Baccharis dracunculifolia Essentail oil	5280435	0.11
Baccharis dracunculifolia Essentail oil	10582	0.15
Backhousia citriodora essential oil	638011	51.4
Backhousia citriodora essential oil	643779	40.9
Backhousia citriodora essential oil	638011	1.7
Backhousia citriodora essential oil	7463	0.01
Backhousia citriodora essential oil	637566	0.7
Backhousia citriodora essential oil	7794	0.5
Backhousia citriodora essential oil	7462	0.01
Backhousia citriodora essential oil	6654	0.01
Bauhinia ungulata essential oil	92231	47.7
Bauhinia ungulata essential oil	14350	18.3
Bauhinia ungulata essential oil	10704181	5.2
Bauhinia ungulata essential oil	5281515	4.2
Bauhinia ungulata essential oil	5281520	3.5
Bauhinia ungulata essential oil	12313020	2.8
Bauhinia ungulata essential oil	6918391	2.3
Bauhinia ungulata essential oil	25245021	2.9
Bauhinia ungulata essential oil	91746537	2.1
Bauhinia ungulata essential oil	5373727	1.5
Bauhinia ungulata essential oil	10398656	0.4
Bauhinia ungulata essential oil	92231	47.7
Bauhinia ungulata essential oil	14350	18.3
Bauhinia ungulata essential oil	10704181	5.2
Bauhinia ungulata essential oil	5281515	4.2
Bauhinia ungulata essential oil	5281520	3.5
Bauhinia ungulata essential oil	12313020	2.8
Bauhinia ungulata essential oil	6918391	2.3
Bauhinia ungulata essential oil	25245021	2.9
Bauhinia ungulata essential oil	91746537	2.1
Bauhinia ungulata essential oil	5373727	1.5
Bauhinia ungulata essential oil	10398656	0.4
Bixa orellana essential oil	94403	11.6
Bixa orellana essential oil	12302243	9.6
Bixa orellana essential oil	10704181	9.7
Bixa orellana essential oil	136330	2.3
Bixa orellana essential oil	14896	2.5
Bixa orellana essential oil	6654	2.8
Bixa orellana essential oil	10104370	1
Bixa orellana essential oil	12444322	1
Bixa orellana essential oil	6918391	0.3
Bixa orellana essential oil	91747196	0.1
Borago officinalis essential oil	6428553	43.4
Borago officinalis essential oil	5281167	13.3
Borago officinalis essential oil	8130	8.4
Borago officinalis essential oil	6654	7.9
Borago officinalis essential oil	10460	7.1
Borago officinalis essential oil	240	4.9
Borago officinalis essential oil	454	4.4
Borago officinalis essential oil	8175	3.4
Borago officinalis essential oil	10364	2
Borago officinalis essential oil	5374527	2
Borago officinalis essential oil	5318042	2.3
Borago officinalis essential oil	7127	2.9
Borago officinalis essential oil	8103	2.2
Borago officinalis essential oil	6184	1.3
Borago officinalis essential oil	3314	1.7
Borago officinalis essential oil	12444322	1.1
Borago officinalis essential oil	8186	1.5
Borago officinalis essential oil	6549	1.8
Borago officinalis essential oil	637566	0.4
Borago officinalis essential oil	5281515	0.8
Borago officinalis essential oil	638014	0.7
Borago officinalis essential oil	996	0.8
Borago officinalis essential oil	8914	0.9
Calendula officinalis essential oil	12444322	26.9
Calendula officinalis essential oil	3084331	24.9
Calendula officinalis essential oil	441005	13.1
Calendula officinalis essential oil	25245021	2.7
Calendula officinalis essential oil	5373727	2.8
Calendula officinalis essential oil	92313	2.2
Calendula officinalis essential oil	31253	1.1
Calendula officinalis essential oil	6654	1.8
Calendula officinalis essential oil	5281520	1.5
Calendula officinalis essential oil	6857383	1.7
Calendula officinalis essential oil	5281515	1.2
Calendula officinalis essential oil	42608159	0.2
Calendula officinalis essential oil	31289	0.01
Calendula officinalis essential oil	5284507	0.9
Calendula officinalis essential oil	12306048	0.4
Calendula officinalis essential oil	12306052	0.5
Calendula officinalis essential oil	440917	0.01
Calendula officinalis essential oil	443156	0.01
Calendula officinalis essential oil	5281553	0.01
Calendula officinalis essential oil	6430869	0.4
Calendula officinalis essential oil	6448	0.01
Calendula officinalis essential oil	14896	0.01
Calendula officinalis essential oil	93081	0.5
Calendula officinalis essential oil	442409	0.01
Calendula officinalis essential oil	12306047	0.01
Calendula officinalis essential oil	15560276	0.6
Callistemon citrinus essential oil	6857383	68
Callistemon citrinus essential oil	6654	12.8
Callistemon citrinus essential oil	17100	10.6
Callistemon citrinus essential oil	12314318	1.5
Callistemon citrinus essential oil	6616	0.01
Callistemon citrinus essential oil	7463	0.8
Callistemon citrinus essential oil	31253	0.01
Callistemon citrinus essential oil	637566	0.01
Callistemon citrinus essential oil	7461	0.1
Callistemon citrinus essential oil	3314	0.01
Callistemon citrinus essential oil	439570	0.01
Callistemon citrinus essential oil	64685	0.1
Callistemon citrinus essential oil	14896	0.5
Callistemon citrinus essential oil	12444322	0.2
Cananga odorata essential oil	8785	28.73
Cananga odorata essential oil	6549	23.3
Cananga odorata essential oil	7731	12.78
Cananga odorata essential oil	6826	9.46
Cananga odorata essential oil	1549026	9.02
Cananga odorata essential oil	5282110	3.64
Cananga odorata essential oil	2345	1.81
Cananga odorata essential oil	5373727	1.1
Cananga odorata essential oil	8363	1.14
Cananga odorata essential oil	1549108	0.41
Cananga odorata essential oil	637566	0.85
Cananga odorata essential oil	5281516	0.41
Cananga odorata essential oil	5281515	0.93
Carduus pycnocephalus essential oil	985	23.3
Carduus pycnocephalus essential oil	11005	4.3
Carduus pycnocephalus essential oil	3893	3
Carduus pycnocephalus essential oil	547972	2.1
Carduus pycnocephalus essential oil	91457	2.7
Carduus pycnocephalus essential oil	10398656	1.7
Carica papaya essential oil	264	2.3
Carica papaya essential oil	445638	0.31
Carica papaya essential oil	8103	0.05
Carica papaya essential oil	5365872	0.11
Carica papaya essential oil	3893	0.37
Carica papaya essential oil	263	0.42
Carica papaya essential oil	6431475	0.13
Carica papaya essential oil	179	0.18
Carica papaya essential oil	61408	0.3
Carica papaya essential oil	2969	0.3
Carica papaya essential oil	264	2.3
Carica papaya essential oil	61408	0.3
Carica papaya essential oil	2969	0.3
Carica papaya essential oil	445638	0.31
Carica papaya essential oil	8103	0.05
Carica papaya essential oil	5365872	0.11
Carica papaya essential oil	3893	0.37
Carica papaya essential oil	263	0.42
Carica papaya essential oil	6431475	0.13
Carica papaya essential oil	179	0.18
Caryopteris odorata essential oil	14350	17.2
Caryopteris odorata essential oil	5281515	15.4
Caryopteris odorata essential oil	1201551	11.2
Caryopteris odorata essential oil	5373727	10.4
Caryopteris odorata essential oil	5281522	7.5
Caryopteris odorata essential oil	5352470	5.5
Caryopteris odorata essential oil	6430754	5.7
Caryopteris odorata essential oil	5281519	3.2
Caryopteris odorata essential oil	6431015	3.5
Caryopteris odorata essential oil	5281520	3.5
Caryopteris odorata essential oil	12313020	2.3
Caryopteris odorata essential oil	10583	2.1
Caryopteris odorata essential oil	92139	2.3
Caryopteris odorata essential oil	5317062	1.3
Caryopteris odorata essential oil	18818	0.9
Caryopteris odorata essential oil	25245021	0.7
Cassytha filiformis essential oil	13894537	29.2
Cassytha filiformis essential oil	12302222	35
Cassytha filiformis essential oil	5281515	5.4
Cassytha filiformis essential oil	101716	3.6
Cassytha filiformis essential oil	92231	2.2
Cassytha filiformis essential oil	14350	2.5
Cassytha filiformis essential oil	94275	0.2
Cassytha filiformis essential oil	91746537	0.3
Cassytha filiformis essential oil	5281520	0.4
Cassytha filiformis essential oil	91747196	0.1
Cassytha filiformis essential oil	92812	0.4
Cassytha filiformis essential oil	7308311	0.8
Cassytha filiformis essential oil	441005	0.1
Cassytha filiformis essential oil	6430869	0.4
Cassytha filiformis essential oil	6918391	0.3
Cassytha filiformis essential oil	25245021	0.3
Catharanthus roseus dhawal essential oil	12534	37.9
Catharanthus roseus dhawal essential oil	12403	20.8
Catharanthus roseus dhawal essential oil	12592	6.1
Catharanthus roseus dhawal essential oil	12405	4.3
Catharanthus roseus dhawal essential oil	5367665	3.1
Catharanthus roseus dhawal essential oil	11635	2
Catharanthus roseus dhawal essential oil	12401	2.8
Catharanthus roseus dhawal essential oil	5280435	2.7
Catharanthus roseus dhawal essential oil	61206	1.1
Catharanthus roseus dhawal essential oil	1549237	1.9
Catharanthus roseus dhawal essential oil	1549107	1.5
Catharanthus roseus dhawal essential oil	11006	1.2
Catharanthus roseus dhawal essential oil	984	1.1
Catharanthus roseus dhawal essential oil	12398	1.9
Catharanthus roseus dhawal essential oil	1711945	1
Catharanthus roseus dhawal essential oil	8222	1.9
Catharanthus roseus dhawal essential oil	12404	1.7
Catharanthus roseus dhawal essential oil	12391	1.6
Catharanthus roseus dhawal essential oil	2969	0.6
Catharanthus roseus dhawal essential oil	643820	0.01
Catharanthus roseus dhawal essential oil	6549	0.4
Catharanthus roseus dhawal essential oil	8175	0.01
Catharanthus roseus dhawal essential oil	12393	0.6
Catharanthus roseus dhawal essential oil	985	0.4
Catharanthus roseus dhawal essential oil	12388	0.6
Catharanthus roseus dhawal essential oil	3015374	0.7
Catharanthus roseus dhawal essential oil	12389	0.6
Catharanthus roseus dhawal essential oil	31291	0.01
Catharanthus roseus dhawal essential oil	3893	0.01
Catharanthus roseus dhawal essential oil	74138	0.5
Catharanthus roseus dhawal essential oil	5281	0.4
Catharanthus roseus nirmal essential oil	12534	38
Catharanthus roseus nirmal essential oil	12403	21
Catharanthus roseus nirmal essential oil	12592	6.1
Catharanthus roseus nirmal essential oil	12405	4.3
Catharanthus roseus nirmal essential oil	5367665	3.1
Catharanthus roseus nirmal essential oil	5280435	2.7
Catharanthus roseus nirmal essential oil	11635	2
Catharanthus roseus nirmal essential oil	12401	2.8
Catharanthus roseus nirmal essential oil	12391	1.6
Catharanthus roseus nirmal essential oil	1549237	1.9
Catharanthus roseus nirmal essential oil	11006	1.2
Catharanthus roseus nirmal essential oil	12398	1.9
Catharanthus roseus nirmal essential oil	8222	1.9
Catharanthus roseus nirmal essential oil	12404	1.7
Catharanthus roseus nirmal essential oil	12388	0.6
Catharanthus roseus nirmal essential oil	12389	0.6
Catharanthus roseus nirmal essential oil	3015374	0.7
Catharanthus roseus nirmal essential oil	74138	0.5
Cayratia japonica essential oil	6549	19.4
Cayratia japonica essential oil	17100	7.9
Cayratia japonica essential oil	638011	5.8
Cayratia japonica essential oil	6448	3.4
Cayratia japonica essential oil	441005	3.6
Cayratia japonica essential oil	9895	3.6
Cayratia japonica essential oil	1549026	2.7
Cayratia japonica essential oil	2537	2.7
Cayratia japonica essential oil	6918391	2.9
Cayratia japonica essential oil	11230	2.4
Cayratia japonica essential oil	18818	2.2
Cayratia japonica essential oil	25245021	2.6
Cayratia japonica essential oil	440917	1.8
Cayratia japonica essential oil	529304	1.7
Cayratia japonica essential oil	643779	0.7
Cayratia japonica essential oil	6654	0.4
Cayratia japonica essential oil	6616	0.5
Cayratia japonica essential oil	7461	0.8
Cayratia japonica essential oil	12308846	0.7
Cayratia japonica essential oil	14896	0.6
Cayratia japonica essential oil	11142	0.2
Cayratia japonica essential oil	31253	0.9
Cayratia japonica essential oil	62566	0.5
Cayratia japonica essential oil	525915	0.6
Cedrelopsis grevei essential oil	5281517	27.67
Cedrelopsis grevei essential oil	441005	14.52
Cedrelopsis grevei essential oil	25245021	7.67
Cedrelopsis grevei essential oil	12306047	3.83
Cedrelopsis grevei essential oil	522667	2.5
Cedrelopsis grevei essential oil	10910653	2.8
Cedrelopsis grevei essential oil	10398656	2.58
Cedrelopsis grevei essential oil	6432543	1.23
Cedrelopsis grevei essential oil	99856	1.27
Cedrelopsis grevei essential oil	289964	1.26
Cedrelopsis grevei essential oil	530426	1.01
Cedrelopsis grevei essential oil	10398656	1.62
Cedrelopsis grevei essential oil	12302243	0.99
Ceiba pentandra essential oil	985	17.75
Ceiba pentandra essential oil	985	3.47
Ceiba pentandra essential oil	8181	1.07
Ceiba pentandra essential oil	12389	0.39
Ceiba pentandra essential oil	8181	0.5
Ceiba pentandra essential oil	5280450	0.64
Ceiba pentandra essential oil	2682	0.35
Centaurea calcitrapa essential oil	5281515	5.3
Centaurea calcitrapa essential oil	5281517	4.2
Centaurea calcitrapa essential oil	8130	4.2
Centaurea calcitrapa essential oil	10408	4.7
Centaurea calcitrapa essential oil	6054	3.8
Centaurea calcitrapa essential oil	441005	3.5
Centaurea calcitrapa essential oil	14350	3.2
Centaurea calcitrapa essential oil	10104370	3.7
Centaurea calcitrapa essential oil	12534	3.8
Centaurea calcitrapa essential oil	10398656	3.2
Centaurea calcitrapa essential oil	998	3.7
Centaurea calcitrapa essential oil	5280435	2.3
Centaurea calcitrapa essential oil	5366074	2.3
Centaurea calcitrapa essential oil	12403	1
Centaurea calcitrapa essential oil	5373727	1.2
Centaurea calcitrapa essential oil	10364	1.3
Centaurea calcitrapa essential oil	12592	1.3
Centaurea calcitrapa essential oil	5281520	1.4
Centaurea calcitrapa essential oil	14104	1
Centaurea calcitrapa essential oil	8175	1.8
Centaurea calcitrapa essential oil	8103	0.2
Centaurea calcitrapa essential oil	8892	0.2
Centaurea calcitrapa essential oil	6430869	0.2
Centaurea calcitrapa essential oil	240	0.6
Centaurea calcitrapa essential oil	519857	0.5
Centaurea calcitrapa essential oil	31289	0.9
Centaurea calcitrapa essential oil	6431475	0.2
Centaurea calcitrapa essential oil	5281515	5.3
Centaurea calcitrapa essential oil	8130	4.2
Centaurea calcitrapa essential oil	10408	4.7
Centaurea calcitrapa essential oil	5281517	4.2
Centaurea calcitrapa essential oil	6054	3.8
Centaurea calcitrapa essential oil	441005	3.5
Centaurea calcitrapa essential oil	14350	3.2
Centaurea calcitrapa essential oil	10104370	3.7
Centaurea calcitrapa essential oil	10398656	3.2
Centaurea calcitrapa essential oil	5366074	2.3
Centaurea calcitrapa essential oil	8175	1.8
Centaurea calcitrapa essential oil	12403	1
Centaurea calcitrapa essential oil	5373727	1.2
Centaurea calcitrapa essential oil	10364	1.3
Centaurea calcitrapa essential oil	5281520	1.4
Centaurea calcitrapa essential oil	8103	0.2
Centaurea calcitrapa essential oil	8892	0.2
Centaurea calcitrapa essential oil	6430869	0.2
Centaurea calcitrapa essential oil	240	0.6
Centaurea calcitrapa essential oil	519857	0.5
Centaurea calcitrapa essential oil	6431475	0.2
Centella asiatica essential oil	5281520	21.06
Centella asiatica essential oil	5281515	19.08
Centella asiatica essential oil	13894537	11.22
Centella asiatica essential oil	31253	6.55
Centella asiatica essential oil	5281519	6.29
Centella asiatica essential oil	7461	5.77
Centella asiatica essential oil	5373727	4.01
Centella asiatica essential oil	6654	3.49
Centella asiatica essential oil	26447	1.43
Centella asiatica essential oil	440917	1
Centella asiatica essential oil	12304273	1.48
Centella asiatica essential oil	10583	1.5
Centella asiatica essential oil	14350	1.66
Centella asiatica essential oil	6918391	1.99
Centella asiatica essential oil	6448	1.44
Centella asiatica essential oil	14896	0.37
Centella asiatica essential oil	6616	0.86
Centratherum punctatum essential oil	5281515	27.4
Centratherum punctatum essential oil	5281520	6.95
Centratherum punctatum essential oil	441005	6.59
Centratherum punctatum essential oil	25245021	5.03
Centratherum punctatum essential oil	5373727	5.93
Centratherum punctatum essential oil	13894537	4.63
Centratherum punctatum essential oil	6428986	3.87
Centratherum punctatum essential oil	5281517	3.9
Centratherum punctatum essential oil	6432543	2.12
Centratherum punctatum essential oil	12313020	2.2
Centratherum punctatum essential oil	14350	2.42
Centratherum punctatum essential oil	6428461	1.03
Centratherum punctatum essential oil	62566	1.28
Centratherum punctatum essential oil	91746537	1.22
Centratherum punctatum essential oil	519857	1.76
Centratherum punctatum essential oil	92231	1.26
Centratherum punctatum essential oil	12308846	1.9
Centratherum punctatum essential oil	12004383	1.68
Centratherum punctatum essential oil	6918391	1.32
Centratherum punctatum essential oil	5281515	27.4
Centratherum punctatum essential oil	5281520	6.95
Centratherum punctatum essential oil	441005	6.59
Centratherum punctatum essential oil	25245021	5.03
Centratherum punctatum essential oil	5373727	5.93
Centratherum punctatum essential oil	13894537	4.63
Centratherum punctatum essential oil	6428986	3.87
Centratherum punctatum essential oil	5281517	3.9
Centratherum punctatum essential oil	6432543	2.12
Centratherum punctatum essential oil	12313020	2.2
Centratherum punctatum essential oil	14350	2.42
Centratherum punctatum essential oil	6428461	1.03
Centratherum punctatum essential oil	62566	1.28
Centratherum punctatum essential oil	91746537	1.22
Centratherum punctatum essential oil	519857	1.76
Centratherum punctatum essential oil	92231	1.26
Centratherum punctatum essential oil	12308846	1.9
Centratherum punctatum essential oil	12004383	1.68
Centratherum punctatum essential oil	6918391	1.32
Chaerophyllum villosum essential oil	80790	31.12
Chaerophyllum villosum essential oil	4276	19.06
Chaerophyllum villosum essential oil	14104	18.6
Chaerophyllum villosum essential oil	7461	11.69
Chaerophyllum villosum essential oil	7463	3.47
Chaerophyllum villosum essential oil	6448	1.18
Chaerophyllum villosum essential oil	5281515	0.13
Chaerophyllum villosum essential oil	31244	0.22
Chaerophyllum villosum essential oil	7462	0.28
Chaerophyllum villosum essential oil	5281520	0.14
Chaerophyllum villosum essential oil	6857383	0.24
Chaerophyllum villosum essential oil	6989	0.17
Chaerophyllum villosum essential oil	11463	0.44
Chaerophyllum villosum essential oil	31253	0.36
Chaerophyllum villosum essential oil	6549	0.6
Chaerophyllum villosum essential oil	440917	0.39
Chaerophyllum villosum essential oil	10364	0.74
Chaerophyllum villosum essential oil	64685	0.36
Chaerophyllum villosum essential oil	13894537	0.46
Chaerophyllum villosum essential oil	14896	0.21
Chaerophyllum villosum essential oil	11142	0.35
Chaerophyllum villosum essential oil	80790	31.12
Chaerophyllum villosum essential oil	4276	19.06
Chaerophyllum villosum essential oil	14104	18.6
Chaerophyllum villosum essential oil	7461	11.69
Chaerophyllum villosum essential oil	7463	3.47
Chaerophyllum villosum essential oil	6448	1.18
Chaerophyllum villosum essential oil	5281515	0.13
Chaerophyllum villosum essential oil	31244	0.22
Chaerophyllum villosum essential oil	7462	0.28
Chaerophyllum villosum essential oil	5281520	0.14
Chaerophyllum villosum essential oil	6857383	0.24
Chaerophyllum villosum essential oil	6989	0.17
Chaerophyllum villosum essential oil	11463	0.44
Chaerophyllum villosum essential oil	31253	0.36
Chaerophyllum villosum essential oil	6549	0.6
Chaerophyllum villosum essential oil	440917	0.39
Chaerophyllum villosum essential oil	10364	0.74
Chaerophyllum villosum essential oil	64685	0.36
Chaerophyllum villosum essential oil	13894537	0.46
Chaerophyllum villosum essential oil	14896	0.21
Chaerophyllum villosum essential oil	11142	0.35
Chamaemelum nobile essential oil	5367806	21.6
Chamaemelum nobile essential oil	12314318	0.8
Chamaemelum nobile essential oil	121719	0.5
Chamaemelum nobile essential oil	64685	0.3
Chamaemelum nobile essential oil	6654	0.7
Chamaemelum nobile essential oil	6616	0.4
Chamomila recutita essential oil	91748522	30.9
Chamomila recutita essential oil	86575103	25.5
Chamomila recutita essential oil	5317062	3.6
Chamomila recutita essential oil	12306048	0.2
Chamomila recutita essential oil	9862	0.1
Chamomila recutita essential oil	11527	0.1
Chamomila recutita essential oil	5281167	0.1
Chamomila recutita essential oil	5320128	0.2
Chamomila recutita essential oil	440917	0.1
Chamomila recutita essential oil	7945	0.01
Chamomila recutita essential oil	31265	0.01
Chamomila recutita essential oil	5316534	0.5
Chamomila recutita essential oil	442409	0.1
Chamomila recutita essential oil	6654	0.01
Chamomila recutita essential oil	91753440	0.3
Chamomila recutita essential oil	91748522	30.9
Chamomila recutita essential oil	86575103	25.5
Chamomila recutita essential oil	5317062	3.6
Chamomila recutita essential oil	12306048	0.2
Chamomila recutita essential oil	9862	0.1
Chamomila recutita essential oil	11527	0.1
Chamomila recutita essential oil	5281167	0.1
Chamomila recutita essential oil	5320128	0.2
Chamomila recutita essential oil	440917	0.1
Chamomila recutita essential oil	7945	0.01
Chamomila recutita essential oil	31265	0.01
Chamomila recutita essential oil	5316534	0.5
Chamomila recutita essential oil	442409	0.1
Chamomila recutita essential oil	6654	0.01
Chamomila recutita essential oil	91753440	0.3
Chamomilla recutita Prasant essential oil	1201551	30.9
Chamomilla recutita Prasant essential oil	91748522	30.9
Chamomilla recutita Prasant essential oil	10586	25.5
Chamomilla recutita Prasant essential oil	86575103	25.5
Chamomilla recutita Prasant essential oil	5317062	10.9
Chamomilla recutita Prasant essential oil	12306047	1.1
Chamomilla recutita Prasant essential oil	5320128	0.2
Chamomilla recutita Prasant essential oil	18818	0.01
Chamomilla recutita Prasant essential oil	31253	0.01
Chamomilla recutita Prasant essential oil	460	0.01
Chamomilla recutita Prasant essential oil	440917	0.1
Chamomilla recutita Prasant essential oil	5316534	0.5
Chamomilla recutita Prasant essential oil	14896	0.01
Chamomilla recutita Prasant essential oil	12306048	0.2
Chamomilla recutita Prasant essential oil	9862	0.1
Chamomilla recutita Prasant essential oil	6054	0.2
Chamomilla recutita Prasant essential oil	8051	0.01
Chamomilla recutita Vallary essential oil	10586	28.7
Chamomilla recutita Vallary essential oil	86575103	28.7
Chamomilla recutita Vallary essential oil	91748522	12.3
Chamomilla recutita Vallary essential oil	1201551	12.3
Chamomilla recutita Vallary essential oil	5281516	3.1
Chamomilla recutita Vallary essential oil	5317062	2.3
Chamomilla recutita Vallary essential oil	12306047	1.1
Chamomilla recutita Vallary essential oil	18818	0.01
Chamomilla recutita Vallary essential oil	454	0.01
Chamomilla recutita Vallary essential oil	440917	0.1
Chamomilla recutita Vallary essential oil	6184	0.01
Chamomilla recutita Vallary essential oil	5316534	0.5
Chamomilla recutita Vallary essential oil	2758	0.01
Chamomilla recutita Vallary essential oil	13894537	0.1
Chamomilla recutita Vallary essential oil	14896	0.01
Chamomilla recutita Vallary essential oil	6054	0.2
Chamomilla recutita Vallary essential oil	20083	0.01
Chrysanthemum indicum essential oil	6857383	30.41
Chrysanthemum indicum essential oil	2537	23.52
Chrysanthemum indicum essential oil	6448	10.86
Chrysanthemum indicum essential oil	64685	8.34
Chrysanthemum indicum essential oil	5373727	3.37
Chrysanthemum indicum essential oil	6616	2
Chrysanthemum indicum essential oil	17100	1.28
Chrysanthemum indicum essential oil	6654	1.44
Chrysanthemum indicum essential oil	5281516	1.2
Chrysanthemum indicum essential oil	11230	1.59
Chrysanthemum indicum essential oil	18818	1.08
Chrysanthemum indicum essential oil	7462	0.2
Chrysanthemum indicum essential oil	5281553	0.16
Chrysanthemum indicum essential oil	31253	0.83
Chrysanthemum indicum essential oil	7461	0.48
Chrysanthemum indicum essential oil	14896	0.96
Chrysanthemum indicum essential oil	6857383	30.41
Chrysanthemum indicum essential oil	2537	29.2
Chrysanthemum indicum essential oil	6654	14.8
Chrysanthemum indicum essential oil	14896	9.5
Chrysanthemum indicum essential oil	6448	10.86
Chrysanthemum indicum essential oil	64685	8.34
Chrysanthemum indicum essential oil	6616	5.2
Chrysanthemum indicum essential oil	11142	2.6
Chrysanthemum indicum essential oil	5373727	2.7
Chrysanthemum indicum essential oil	17100	1.28
Chrysanthemum indicum essential oil	5281516	1.2
Chrysanthemum indicum essential oil	11230	1.59
Chrysanthemum indicum essential oil	18818	1.08
Chrysanthemum indicum essential oil	7462	0.2
Chrysanthemum indicum essential oil	5281553	0.3
Chrysanthemum indicum essential oil	31253	0.83
Chrysanthemum indicum essential oil	440917	0.7
Chrysanthemum indicum essential oil	7461	0.48
Chukrasia tabularis essential oil	10364	26.4
Chukrasia tabularis essential oil	1549045	18.02
Chukrasia tabularis essential oil	14350	6.7
Chukrasia tabularis essential oil	64685	3
Chukrasia tabularis essential oil	7462	2.4
Chukrasia tabularis essential oil	6184	2.2
Chukrasia tabularis essential oil	91747196	2.4
Chukrasia tabularis essential oil	5281515	1.1
Chukrasia tabularis essential oil	62566	1.1
Chukrasia tabularis essential oil	111037	1.9
Chukrasia tabularis essential oil	31253	1.2
Chukrasia tabularis essential oil	440917	1.3
Chukrasia tabularis essential oil	91746537	1.2
Chukrasia tabularis essential oil	92812	1.2
Chukrasia tabularis essential oil	64685	1.3
Chukrasia tabularis essential oil	441005	1.3
Chukrasia tabularis essential oil	5320250	1.6
Chukrasia tabularis essential oil	6448	1
Chukrasia tabularis essential oil	93081	0.8
Chukrasia tabularis essential oil	15560276	0.01
Chukrasia tabularis essential oil	25245021	0.01
Chukrasia tabularis essential oil	6654	0.01
Chukrasia tabularis essential oil	5281520	0.7
Chukrasia tabularis essential oil	92762	0.1
Chukrasia tabularis essential oil	17121	0.01
Cistus ladanifer essential oil	6654	39
Cistus ladanifer essential oil	6448	3.1
Cistus ladanifer essential oil	92812	3.3
Cistus ladanifer essential oil	6616	2.1
Cistus ladanifer essential oil	7463	1.7
Cistus ladanifer essential oil	440917	1.7
Cistus ladanifer essential oil	91746537	1.9
Cistus ladanifer essential oil	11230	1.1
Cistus ladanifer essential oil	102667	1.9
Cistus ladanifer essential oil	10582	0.4
Cistus ladanifer essential oil	61130	0.5
Cistus ladanifer essential oil	64685	0.8
Cistus ladanifer essential oil	14896	0.5
Cistus ladanifer essential oil	11142	0.4
Cistus ladanifer essential oil	64685	0.2
Cistus ladanifer essential oil	17100	0.5
Cistus ladanifer essential oil	101716	0.3
Cistus ladanifer essential oil	7462	0.1
Cistus ladanifer essential oil	15560276	0.3
Cistus ladanifer essential oil	1549026	0.3
Cistus ladanifer essential oil	25245021	0.8
Cistus ladanifer essential oil	7461	0.4
Cistus ladanifer essential oil	29025	0.3
Cistus ladanifer essential oil	12313020	0.4
Cistus ladanifer essential oil	11463	0.2
Cistus ladanifer essential oil	92313	0.4
Cistus ladanifer essential oil	441005	0.8
Cistus ladanifer essential oil	92231	0.5
Cistus ladanifer essential oil	519960	0.7
Cistus ladanifer essential oil	18818	0.8
Cistus ladanifer essential oil	14350	0.4
Cistus ladanifer essential oil	121719	0.9
Cistus ladanifer essential oil	439570	0.3
Cistus ladanifer essential oil	98497	0.8
Cistus ladanifer ESSENTIAL OIL	6654	39
Cistus ladanifer ESSENTIAL OIL	6448	3.1
Cistus ladanifer ESSENTIAL OIL	92812	3.3
Cistus ladanifer ESSENTIAL OIL	6616	2.1
Cistus ladanifer ESSENTIAL OIL	102667	1.9
Cistus ladanifer ESSENTIAL OIL	7463	1.7
Cistus ladanifer ESSENTIAL OIL	440917	1.7
Cistus ladanifer ESSENTIAL OIL	91746537	1.9
Cistus ladanifer ESSENTIAL OIL	11230	1.1
Cistus ladanifer ESSENTIAL OIL	92231	0.5
Cistus ladanifer ESSENTIAL OIL	519960	0.7
Cistus ladanifer ESSENTIAL OIL	18818	0.8
Cistus ladanifer ESSENTIAL OIL	14350	0.4
Cistus ladanifer ESSENTIAL OIL	121719	0.9
Cistus ladanifer ESSENTIAL OIL	439570	0.3
Cistus ladanifer ESSENTIAL OIL	98497	0.8
Cistus ladanifer ESSENTIAL OIL	10582	0.4
Cistus ladanifer ESSENTIAL OIL	61130	0.5
Cistus ladanifer ESSENTIAL OIL	64685	0.8
Cistus ladanifer ESSENTIAL OIL	14896	0.5
Cistus ladanifer ESSENTIAL OIL	11142	0.4
Cistus ladanifer ESSENTIAL OIL	64685	0.2
Cistus ladanifer ESSENTIAL OIL	17100	0.5
Cistus ladanifer ESSENTIAL OIL	101716	0.3
Cistus ladanifer ESSENTIAL OIL	7462	0.1
Cistus ladanifer ESSENTIAL OIL	1549026	0.3
Cistus ladanifer ESSENTIAL OIL	15560276	0.3
Cistus ladanifer ESSENTIAL OIL	7461	0.4
Cistus ladanifer ESSENTIAL OIL	25245021	0.8
Cistus ladanifer ESSENTIAL OIL	29025	0.3
Cistus ladanifer ESSENTIAL OIL	12313020	0.4
Cistus ladanifer ESSENTIAL OIL	11463	0.2
Cistus ladanifer ESSENTIAL OIL	92313	0.4
Cistus ladanifer ESSENTIAL OIL	441005	0.8
Citrus limon essential oil	440917	71.7
Citrus limon essential oil	15837102	12.7
Citrus limon essential oil	7461	8.52
Citrus limon essential oil	638011	2.53
Citrus limon essential oil	18818	1.02
Citrus limon essential oil	31253	1.47
Citrus limon essential oil	7463	0.15
Citrus limon essential oil	8294	0.5
Citrus limon essential oil	11463	0.31
Citrus reticulata essential oil	440917	74
Citrus reticulata essential oil	7461	14.7
Citrus reticulata essential oil	15837102	3.76
Citrus reticulata essential oil	31253	2.56
Citrus reticulata essential oil	7463	0.21
Citrus reticulata essential oil	11463	0.23
Clinopodium vulgare essential oil	530428	24.4
Clinopodium vulgare essential oil	91457	4.7
Clinopodium vulgare essential oil	519843	4.1
Clinopodium vulgare essential oil	14350	3
Clinopodium vulgare essential oil	5281515	3.1
Clinopodium vulgare essential oil	6857383	3.9
Clinopodium vulgare essential oil	12592	2
Clinopodium vulgare essential oil	5373727	2.9
Clinopodium vulgare essential oil	2537	2.1
Clinopodium vulgare essential oil	62566	2.8
Clinopodium vulgare essential oil	12534	1.2
Clinopodium vulgare essential oil	101716	1.1
Clinopodium vulgare essential oil	12388	0.1
Cordia verbenacea essential oil	5281515	25.4
Cordia verbenacea essential oil	13894537	11.3
Cordia verbenacea essential oil	441005	9.4
Cordia verbenacea essential oil	92231	5.7
Cordia verbenacea essential oil	5373727	4.5
Cordia verbenacea essential oil	5281520	4.8
Cordia verbenacea essential oil	5281517	4.2
Cordia verbenacea essential oil	10104370	3.2
Cordia verbenacea essential oil	14350	2.9
Cordia verbenacea essential oil	6918391	2.1
Cordia verbenacea essential oil	31253	1.4
Cordia verbenacea essential oil	18818	0.9
Cordia verbenacea essential oil	6549	0.5
Cordia verbenacea essential oil	91747196	0.6
Coriandrum sativum essential oil	6549	71.6
Coriandrum sativum essential oil	7461	8.4
Coriandrum sativum essential oil	6654	3.4
Coriandrum sativum essential oil	2537	2.9
Coriandrum sativum essential oil	7463	1.4
Coriandrum sativum essential oil	440917	1.4
Coriandrum sativum essential oil	1549026	1.8
Coriandrum sativum essential oil	31253	0.6
Coriandrum sativum essential oil	6431475	0.2
Coriandrum sativum essential oil	16666	0.1
Coriandrum sativum essential oil	8175	0.01
Coriandrum sativum essential oil	6616	0.3
Coriandrum sativum essential oil	8130	0.3
Coriandrum sativum essential oil	638011	0.1
Coriandrum sativum essential oil	439570	0.1
Coriandrum sativum essential oil	64685	0.6
Coriandrum sativum essential oil	14896	0.01
Coriandrum sativum essential oil	5281515	0.01
Coriandrum sativum essential oil	79035	0.1
Coriandrum sativum essential oil	12444322	0.3
Coriandrum sativum essential oil	11230	0.3
Coriandrum sativum essential oil	17100	0.4
Coriandrum sativum essential oil	18818	0.1
Coriandrum sativum essential oil	7462	0.1
Crassocephalum crepidioides essential oil	5281517	30.6
Crassocephalum crepidioides essential oil	5281520	10.3
Crassocephalum crepidioides essential oil	5281515	7.2
Crassocephalum crepidioides essential oil	15560252	6.1
Crassocephalum crepidioides essential oil	94275	5.3
Crassocephalum crepidioides essential oil	6918391	3.4
Crassocephalum crepidioides essential oil	25245021	3.5
Crassocephalum crepidioides essential oil	6448	3.5
Crassocephalum crepidioides essential oil	441005	1.7
Crassocephalum crepidioides essential oil	14350	1.2
Crassocephalum crepidioides essential oil	31253	0.5
Crassocephalum crepidioides essential oil	6549	0.1
Crassocephalum crepidioides essential oil	10364	0.6
Crassocephalum crepidioides essential oil	64685	0.3
Crassocephalum crepidioides essential oil	11142	0.6
Crassocephalum crepidioides essential oil	5281553	0.4
Crassocephalum crepidioides essential oil	6428986	0.5
Crassocephalum crepidioides essential oil	11230	0.4
Crassocephalum crepidioides essential oil	7463	0.2
Crimson beebalm essential oil	6989	57.3
Crimson beebalm essential oil	7463	10.5
Crimson beebalm essential oil	7461	9.3
Crimson beebalm essential oil	26049	4.5
Crimson beebalm essential oil	6616	3.7
Crimson beebalm essential oil	31253	3.7
Crimson beebalm essential oil	18827	2.6
Crimson beebalm essential oil	440917	1.3
Crimson beebalm essential oil	5373727	1.1
Crimson beebalm essential oil	70678558	1.3
Crimson beebalm essential oil	6549	0.6
Crimson beebalm essential oil	64685	0.1
Crimson beebalm essential oil	8748	0.1
Crimson beebalm essential oil	11142	0.6
Crimson beebalm essential oil	62566	0.3
Crimson beebalm essential oil	17100	0.2
Crimson beebalm essential oil	25245021	0.2
Crimson beebalm essential oil	6654	0.9
Crimson beebalm essential oil	14104	0.3
Crinum latifolium essential oil	5280435	31.8
Crinum latifolium essential oil	11635	6.3
Crinum latifolium essential oil	12398	5
Crinum latifolium essential oil	2879	4.6
Crinum latifolium essential oil	11006	3.3
Crinum latifolium essential oil	3893	2.8
Crinum latifolium essential oil	240	1.7
Crinum latifolium essential oil	176	1.8
Crinum latifolium essential oil	27209	1
Crithmum maritimum essential oil	18818	49.45
Crithmum maritimum essential oil	7461	31.37
Crithmum maritimum essential oil	15837102	9.57
Crithmum maritimum essential oil	440917	2.73
Crithmum maritimum essential oil	11230	1.5
Crithmum maritimum essential oil	31253	1.06
Crithmum maritimum essential oil	7463	0.55
Crithmum maritimum essential oil	12444322	0.28
Cuminum cyminum essential oil	6654	29.1
Cuminum cyminum essential oil	440917	21.5
Cuminum cyminum essential oil	6857383	17.9
Cuminum cyminum essential oil	6549	10.4
Cuminum cyminum essential oil	8294	4.8
Cuminum cyminum essential oil	17100	3.17
Cuminum cyminum essential oil	7127	1.6
Cuminum cyminum essential oil	637566	1.1
Cuminum cyminum essential oil	7461	0.6
Cuminum cyminum essential oil	12444322	0.3
Cupressus sempervirens essential oil	6654	71
Cupressus sempervirens essential oil	443156	13.8
Cupressus sempervirens essential oil	440917	1.4
Cupressus sempervirens essential oil	14896	1.4
Cupressus sempervirens essential oil	111037	1
Cupressus sempervirens essential oil	11463	1.6
Cupressus sempervirens essential oil	92313	0.9
Cupressus sempervirens essential oil	441005	0.2
Cupressus sempervirens essential oil	5281520	0.8
Cupressus sempervirens essential oil	6448	0.2
Cupressus sempervirens essential oil	11230	0.3
Cupressus sempervirens essential oil	14104	0.2
Curcuma angustifolia essential oil	2537	21.3
Curcuma angustifolia essential oil	64685	8.7
Curcuma angustifolia essential oil	64685	4.8
Curcuma angustifolia essential oil	6857383	4.8
Curcuma angustifolia essential oil	6549	2.6
Curcuma angustifolia essential oil	10582	0.8
Curcuma angustifolia essential oil	61130	0.3
Curcuma angustifolia essential oil	443131	0.4
Curcuma angustifolia essential oil	638011	0.1
Curcuma angustifolia essential oil	14896	0.2
Curcuma angustifolia essential oil	17100	0.9
Curcuma angustifolia essential oil	6654	0.1
Curcuma angustifolia essential oil	6616	0.2
Curcuma angustifolia essential oil	6989	0.2
Curcuma angustifolia essential oil	7463	0.1
Curcuma angustifolia essential oil	643820	0.1
Curcuma zedoaria essential oil	5317062	24.01
Curcuma zedoaria essential oil	5316217	10.36
Curcuma zedoaria essential oil	92231	2.95
Curcuma zedoaria essential oil	6918391	1.92
Curcuma zedoaria essential oil	10104370	1.24
Curcuma zedoaria essential oil	92139	1.03
Curcuma zedoaria essential oil	10856614	1.25
Curcuma zedoaria essential oil	5281519	1.73
Curcuma zedoaria essential oil	5281520	1.01
Curcuma zedoaria essential oil	91457	1.43
Curcuma zedoaria essential oil	6857383	1.99
Curcuma zedoaria essential oil	2537	1.72
Curcuma zedoaria essential oil	92776	1.56
Curcuma zedoaria essential oil	14896	0.31
Curcuma zedoaria essential oil	5281517	0.21
Curcuma zedoaria essential oil	17100	0.16
Curcuma zedoaria essential oil	8158	0.74
Curcuma zedoaria essential oil	445070	0.31
Curcuma zedoaria essential oil	12302243	0.68
Curcuma zedoaria essential oil	10398656	0.45
Curcuma zedoaria essential oil	547972	0.26
Curcuma zedoaria essential oil	6654	0.36
Curcuma zedoaria essential oil	10583	0.2
Curcuma zedoaria essential oil	6616	0.59
Curcuma zedoaria essential oil	6432176	0.62
Curcuma zedoaria essential oil	442393	0.89
Cymbopogan citratus essential oil	638011	74.5
Cymbopogan citratus essential oil	643779	29.8
Cymbopogan citratus essential oil	637566	2.7
Cymbopogan citratus essential oil	8093	1.1
Cymbopogan citratus essential oil	1549026	1.9
Cymbopogan citratus essential oil	12308846	0.1
Cymbopogan citratus essential oil	91753440	0.4
Cymbopogan citratus essential oil	6432254	0.1
Cymbopogan citratus essential oil	441005	0.2
Cymbopogan citratus essential oil	12306047	0.2
Cymbopogan citratus essential oil	445070	0.1
Cymbopogan citratus essential oil	1549026	0.2
Cymbopogan citratus essential oil	15560276	0.7
Cymbopogan citratus essential oil	5281553	0.1
Cymbopogan citratus essential oil	8842	0.8
Cymbopogan citratus essential oil	86608	0.3
Cymbopogan citratus essential oil	6428926	0.8
Cymbopogan citratus essential oil	7794	0.7
Cymbopogan citratus essential oil	12306052	0.2
Cymbopogan citratus essential oil	31253	0.7
Cymbopogan citratus essential oil	529304	0.1
Cymbopogan citratus essential oil	6654	0.1
Cymbopogan citratus essential oil	6549	0.1
Cymbopogan citratus essential oil	5365890	0.2
Cymbopogan citratus essential oil	440917	0.1
Cymbopogan citratus essential oil	14350	0.5
Cymbopogan citratus essential oil	92812	0.1
Cymbopogan citratus essential oil	6616	0.1
Cymbopogan citratus essential oil	5352470	0.1
Cymbopogan citratus essential oil	442393	0.1
Cymbopogan citratus essential oil	5318102	0.1
Cymbopogan citratus essential oil	6450812	0.1
Cymbopogan citratus essential oil	50986224	0.1
Cymbopogan citratus essential oil	6918391	0.2
Cymbopogan citratus essential oil	92313	0.1
Cymbopogan citratus essential oil	5281515	0.2
Cymbopogan citratus essential oil	2758	0.1
Cymbopogan citratus essential oil	10104370	0.2
Cymbopogan citratus essential oil	547972	0.1
Cymbopogan citratus essential oil	12444322	0.1
Cymbopogon flexuosus Nima essential oil	638011	89
Cymbopogon flexuosus Nima essential oil	7794	0.3
Cymbopogon flexuosus Nima essential oil	64685	0.8
Cymbopogon flexuosus Nima essential oil	14896	0.01
Cymbopogon flexuosus Nima essential oil	14350	0.9
Cymbopogon flexuosus Nima essential oil	9862	0.7
Cymbopogon flexuosus Nima essential oil	8748	0.9
Cymbopogon flexuosus Nima essential oil	5281553	0.8
Cymbopogon flexuosus Nima essential oil	11230	0.9
Cymbopogon flexuosus Nima essential oil	7463	0.2
Cymbopogon flexuosus Nima essential oil	8294	0.4
Cymbopogon flexuosus Nima essential oil	6549	0.8
Cymbopogon flexuosus Nima essential oil	440917	0.8
Cymbopogon flexuosus Nima essential oil	24585	0.3
Cymbopogon flexuosus Nima essential oil	1549026	0.4
Cymbopogon flexuosus Pragati essential oil	638011	84
Cymbopogon flexuosus Pragati essential oil	5373727	0.1
Cymbopogon flexuosus Pragati essential oil	12313020	0.1
Cymbopogon flexuosus Pragati essential oil	1549026	0.3
Cymbopogon flexuosus Pragati essential oil	7794	0.01
Cymbopogon flexuosus Pragati essential oil	62367	0.2
Cymbopogon flexuosus Pragati essential oil	14896	0.01
Cymbopogon flexuosus Pragati essential oil	6918391	0.3
Cymbopogon flexuosus Pragati essential oil	62566	0.1
Cymbopogon flexuosus Pragati essential oil	6654	0.01
Cymbopogon flexuosus Pragati essential oil	9862	0.6
Cymbopogon flexuosus Cauvery essential oil	638011	84
Cymbopogon flexuosus Cauvery essential oil	637566	5
Cymbopogon flexuosus Cauvery essential oil	17100	4.42
Cymbopogon flexuosus Cauvery essential oil	440917	2
Cymbopogon flexuosus Cauvery essential oil	1549025	1.38
Cymbopogon flexuosus Cauvery essential oil	7794	1.5
Cymbopogon flexuosus Cauvery essential oil	64685	0.2
Cymbopogon flexuosus Cauvery essential oil	79035	0.5
Cymbopogon flexuosus Cauvery essential oil	14896	0.45
Cymbopogon flexuosus Cauvery essential oil	11230	0.5
Cymbopogon flexuosus Cauvery essential oil	91457	0.26
Cymbopogon flexuosus Cauvery essential oil	18818	0.1
Cymbopogon flexuosus Cauvery essential oil	6987	0.1
Cymbopogon flexuosus Cauvery essential oil	6654	0.3
Cymbopogon flexuosus Cauvery essential oil	91752338	0.35
Cymbopogon flexuosus Cauvery essential oil	31253	0.1
Cymbopogon flexuosus Cauvery essential oil	9862	0.6
Cymbopogon flexuosus Cauvery essential oil	5320250	0.4
Cymbopogon flexuosus Cauvery essential oil	5281553	0.1
Cymbopogon flexuosus Cauvery essential oil	8842	0.1
Cymbopogon flexuosus Cauvery essential oil	5371125	0.55
Cymbopogon flexuosus Cauvery essential oil	14350	0.17
Cymbopogon flexuosus Cauvery essential oil	439570	0.2
Cymbopogon flexuosus Cauvery essential oil	2537	0.3
Cymbopogon flexuosus Cauvery essential oil	6616	0.3
Cymbopogon flexuosus Chirharit essential oil	638011	80
Cymbopogon flexuosus Chirharit essential oil	1549026	4.2
Cymbopogon flexuosus Chirharit essential oil	6549	2.6
Cymbopogon flexuosus Chirharit essential oil	440917	2
Cymbopogon flexuosus Chirharit essential oil	7794	1.5
Cymbopogon flexuosus Chirharit essential oil	5320250	0.4
Cymbopogon flexuosus Chirharit essential oil	5281553	0.1
Cymbopogon flexuosus Chirharit essential oil	79035	0.5
Cymbopogon flexuosus Chirharit essential oil	18818	0.1
Cymbopogon flexuosus Chirharit essential oil	31253	0.1
Cymbopogon flexuosus Chirharit essential oil	2537	0.3
Cymbopogon flexuosus Chirharit essential oil	6616	0.3
Cymbopogon flexuosus Chirharit essential oil	6654	0.3
Cymbopogon flexuosus Chirharit essential oil	9862	0.6
Cymbopogon flexuosus CIMAP-Suwarna essential oil	638011	80
Cymbopogon flexuosus CIMAP-Suwarna essential oil	6549	2.6
Cymbopogon flexuosus CIMAP-Suwarna essential oil	440917	2
Cymbopogon flexuosus CIMAP-Suwarna essential oil	7794	1.5
Cymbopogon flexuosus CIMAP-Suwarna essential oil	439570	0.2
Cymbopogon flexuosus CIMAP-Suwarna essential oil	2537	0.3
Cymbopogon flexuosus CIMAP-Suwarna essential oil	6616	0.3
Cymbopogon flexuosus CIMAP-Suwarna essential oil	6654	0.3
Cymbopogon flexuosus CIMAP-Suwarna essential oil	5320250	0.4
Cymbopogon flexuosus CIMAP-Suwarna essential oil	5281553	0.1
Cymbopogon flexuosus CIMAP-Suwarna essential oil	79035	0.5
Cymbopogon flexuosus CIMAP-Suwarna essential oil	18818	0.1
Cymbopogon flexuosus CIMAP-Suwarna essential oil	31253	0.1
Cymbopogon flexuosus CIMAP-Suwarna essential oil	5373727	0.2
Cymbopogon flexuosus GRL-1 essential oil	638011	89
Cymbopogon flexuosus GRL-1 essential oil	440917	2
Cymbopogon flexuosus GRL-1 essential oil	643779	1.9
Cymbopogon flexuosus GRL-1 essential oil	7794	1.5
Cymbopogon flexuosus GRL-1 essential oil	5281515	1.1
Cymbopogon flexuosus GRL-1 essential oil	79035	0.5
Cymbopogon flexuosus GRL-1 essential oil	11230	0.01
Cymbopogon flexuosus GRL-1 essential oil	18818	0.1
Cymbopogon flexuosus GRL-1 essential oil	31253	0.1
Cymbopogon flexuosus GRL-1 essential oil	10248	0.1
Cymbopogon flexuosus GRL-1 essential oil	1549026	0.01
Cymbopogon flexuosus GRL-1 essential oil	8842	0.1
Cymbopogon flexuosus GRL-1 essential oil	6654	0.3
Cymbopogon flexuosus GRL-1 essential oil	5320250	0.4
Cymbopogon flexuosus krishna essential oil	638011	82
Cymbopogon flexuosus krishna essential oil	440917	1.2
Cymbopogon flexuosus krishna essential oil	11463	0.5
Cymbopogon flexuosus krishna essential oil	6549	0.6
Cymbopogon flexuosus krishna essential oil	7794	0.5
Cymbopogon flexuosus krishna essential oil	62367	0.01
Cymbopogon flexuosus krishna essential oil	14350	0.6
Cymbopogon flexuosus krishna essential oil	2537	0.01
Cymbopogon flexuosus krishna essential oil	14896	0.1
Cymbopogon flexuosus krishna essential oil	5281515	0.6
Cymbopogon flexuosus krishna essential oil	62566	0.3
Cymbopogon flexuosus krishna essential oil	17100	0.1
Cymbopogon flexuosus krishna essential oil	9862	0.5
Cymbopogon flexuosus krishna essential oil	5320250	0.01
Cymbopogon flexuosus krishna essential oil	5281553	0.01
Cymbopogon flexuosus praman essential oil	643779	32.2
Cymbopogon flexuosus praman essential oil	440917	2.3
Cymbopogon flexuosus praman essential oil	11230	1.2
Cymbopogon flexuosus praman essential oil	7463	0.1
Cymbopogon flexuosus praman essential oil	6549	0.8
Cymbopogon flexuosus praman essential oil	24585	0.2
Cymbopogon flexuosus praman essential oil	1549026	0.6
Cymbopogon flexuosus praman essential oil	7794	0.3
Cymbopogon flexuosus praman essential oil	64685	0.7
Cymbopogon flexuosus praman essential oil	14896	0.01
Cymbopogon flexuosus praman essential oil	5281515	0.1
Cymbopogon flexuosus praman essential oil	17100	0.6
Cymbopogon flexuosus praman essential oil	6654	0.1
Cymbopogon flexuosus praman essential oil	9862	0.5
Cymbopogon flexuosus praman essential oil	5320250	0.3
Cymbopogon flexuosus praman essential oil	6430763	0.5
Cymbopogon flexuosus praman essential oil	5281553	0.2
Cymbopogon flexuosus praman essential oil	11463	0.01
Cymbopogon flexuosus praman essential oil	5281517	0.2
Cymbopogon flexuosus T-1 essential oil	638011	48
Cymbopogon flexuosus T-1 essential oil	6549	2.6
Cymbopogon flexuosus T-1 essential oil	440917	1.9
Cymbopogon flexuosus T-1 essential oil	31253	0.1
Cymbopogon flexuosus T-1 essential oil	5373727	0.2
Cymbopogon flexuosus T-1 essential oil	3314	0.1
Cymbopogon flexuosus T-1 essential oil	10248	0.1
Cymbopogon flexuosus T-1 essential oil	2537	0.4
Cymbopogon flexuosus T-1 essential oil	6616	0.3
Cymbopogon flexuosus T-1 essential oil	17100	0.6
Cymbopogon flexuosus T-1 essential oil	6654	0.3
Cymbopogon flexuosus T-1 essential oil	5281520	0.1
Cymbopogon flexuosus T-1 essential oil	5320250	0.4
Cymbopogon microstachys essential oil	1549045	60.7
Cymbopogon microstachys essential oil	31253	12.2
Cymbopogon microstachys essential oil	5352147	2.1
Cymbopogon microstachys essential oil	6427102	1.2
Cymbopogon microstachys essential oil	5320250	1.1
Cymbopogon microstachys essential oil	5281553	1.7
Cymbopogon microstachys essential oil	5373727	0.6
Cymbopogon microstachys essential oil	6918391	0.5
Cymbopogon microstachys essential oil	637566	0.1
Cymbopogon microstachys essential oil	62566	0.1
Cymbopogon microstachys essential oil	638011	0.9
Cymbopogon microstachys essential oil	27208	0.2
Cymbopogon microstachys essential oil	3084331	0.1
Cymbopogon microstachys essential oil	17100	0.5
Cymbopogon microstachys essential oil	1201551	0.1
Cymbopogon microstachys essential oil	6654	0.2
Cymbopogon microstachys essential oil	79035	0.2
Cymbopogon microstachys essential oil	12004383	0.1
Cymbopogon microstachys essential oil	5352145	0.5
Cymbopogon microstachys essential oil	91746711	0.1
Cymbopogon microstachys essential oil	6431015	0.1
Cymbopogon microstachys essential oil	6428986	0.8
Cymbopogon microstachys essential oil	8175	0.3
Cymbopogon microstachys essential oil	10398656	0.4
Cymbopogon microstachys essential oil	11230	0.01
Cymbopogon microstachys essential oil	519960	0.2
Cymbopogon microstachys essential oil	5362889	0.5
Cymbopogon microstachys essential oil	538497	0.1
Cymbopogon microstachys essential oil	643779	0.5
Cymbopogon microstachys essential oil	6429303	0.8
Cymbopogon microstachys essential oil	5281517	0.2
Cymbopogon microstachys essential oil	40488241	0.1
Cymbopogon microstachys essential oil	2537	0.4
Cymbopogon microstachys essential oil	5368821	0.6
Cymbopogon microstachys essential oil	10582	0.01
Cymbopogon microstachys essential oil	6616	0.4
Cymbopogon microstachys essential oil	5320128	0.3
Cymbopogon microstachys essential oil	6549	0.6
Cymbopogon microstachys essential oil	64685	0.7
Cymbopogon microstachys essential oil	443131	0.1
Cymbopogon microstachys essential oil	13894537	0.01
Cymbopogon microstachys essential oil	5281517	0.3
Cymbopogon microstachys essential oil	101716	0.4
Cymbopogon microstachys essential oil	6450812	0.1
Cymbopogon nardus essential oil	1549026	56.2
Cymbopogon nardus essential oil	637566	40.5
Cymbopogon nardus essential oil	7794	29.7
Cymbopogon nardus essential oil	11467	9.2
Cymbopogon nardus essential oil	1549045	8.4
Cymbopogon nardus essential oil	440917	8.7
Cymbopogon nardus essential oil	6616	7
Cymbopogon nardus essential oil	8842	6.2
Cymbopogon nardus essential oil	64685	5.2
Cymbopogon nardus essential oil	643779	5.1
Cymbopogon nardus essential oil	5320128	4.8
Cymbopogon nardus essential oil	62367	3.8
Cymbopogon nardus essential oil	31253	2.9
Cymbopogon nardus essential oil	5281515	2.2
Cymbopogon nardus essential oil	14896	1.5
Cymbopogon nardus essential oil	643820	1.5
Cymbopogon nardus essential oil	64685	1.1
Cymbopogon nardus essential oil	6429375	1.5
Cymbopogon nardus essential oil	10856614	1
Cymbopogon nardus essential oil	9855795	0.5
Cymbopogon nardus essential oil	12309745	0.2
Cymbopogon nardus essential oil	442393	0.8
Cymbopogon nardus essential oil	92231	0.2
Cymbopogon nardus essential oil	6918391	0.2
Cymbopogon nardus essential oil	6549	0.7
Cymbopogon nardus essential oil	8215	0.1
Cymbopogon nardus essential oil	94060	0.7
Cymbopogon nardus essential oil	10467	0.1
Cymbopogon nardus essential oil	17100	0.5
Cymbopogon nardus essential oil	638011	0.3
Cymbopogon nardus essential oil	6654	0.5
Cymbopogon nardus essential oil	5281520	0.3
Cymbopogon nardus essential oil	3314	0.5
Cymbopogon nardus essential oil	5365899	0.7
Cymbopogon nardus essential oil	2682	0.5
Cymbopogon winterianus CIMAP-Bio-13 essential oil	7794	38
Cymbopogon winterianus CIMAP-Bio-13 essential oil	637566	24
Cymbopogon winterianus CIMAP-Bio-13 essential oil	8842	9.1
Cymbopogon winterianus CIMAP-Bio-13 essential oil	440917	3.9
Cymbopogon winterianus CIMAP-Bio-13 essential oil	1549026	3.5
Cymbopogon winterianus CIMAP-Bio-13 essential oil	5373727	2.1
Cymbopogon winterianus CIMAP-Bio-13 essential oil	17100	2.8
Cymbopogon winterianus CIMAP-Bio-13 essential oil	547972	1.5
Cymbopogon winterianus CIMAP-Bio-13 essential oil	441005	1.9
Cymbopogon winterianus CIMAP-Bio-13 essential oil	1742211	0.9
Cymbopogon winterianus CIMAP-Bio-13 essential oil	3314	0.7
Cymbopogon winterianus CIMAP-Bio-13 essential oil	13894537	0.9
Cymbopogon winterianus CIMAP-Bio-13 essential oil	5281515	0.4
Cymbopogon winterianus CIMAP-Bio-13 essential oil	246728	0.01
Cymbopogon winterianus CIMAP-Bio-13 essential oil	6857383	0.01
Cymbopogon winterianus CIMAP-Bio-13 essential oil	7463	0.01
Cymbopogon winterianus CIMAP-Bio-13 essential oil	643820	0.1
Cymbopogon winterianus CIMAP-Bio-13 essential oil	31253	0.1
Cymbopogon winterianus CIM-Jeeva essential oil	7794	40
Cymbopogon winterianus CIM-Jeeva essential oil	8842	12.8
Cymbopogon winterianus CIM-Jeeva essential oil	1549026	3.2
Cymbopogon winterianus CIM-Jeeva essential oil	17100	2.1
Cymbopogon winterianus CIM-Jeeva essential oil	440917	2.7
Cymbopogon winterianus CIM-Jeeva essential oil	5373727	1.5
Cymbopogon winterianus CIM-Jeeva essential oil	547972	1.8
Cymbopogon winterianus CIM-Jeeva essential oil	5281515	0.2
Cymbopogon winterianus CIM-Jeeva essential oil	6857383	0.1
Cymbopogon winterianus CIM-Jeeva essential oil	7463	0.1
Cymbopogon winterianus CIM-Jeeva essential oil	643820	0.2
Cymbopogon winterianus CIM-Jeeva essential oil	31253	0.1
Cymbopogon winterianus CIM-Jeeva essential oil	1742211	0.7
Cymbopogon winterianus CIM-Jeeva essential oil	3314	0.7
Cymbopogon winterianus CIM-Jeeva essential oil	441005	0.6
Cymbopogon winterianus CIM-Jeeva essential oil	13894537	0.4
Cymbopogon winterianus Jalpallavi essential oil	7794	40
Cymbopogon winterianus Jalpallavi essential oil	440917	2.2
Cymbopogon winterianus Jalpallavi essential oil	14896	1.8
Cymbopogon winterianus Jalpallavi essential oil	11230	0.1
Cymbopogon winterianus Jalpallavi essential oil	24585	0.3
Cymbopogon winterianus Jalpallavi essential oil	5373727	0.8
Cymbopogon winterianus Jalpallavi essential oil	12313020	0.2
Cymbopogon winterianus Jalpallavi essential oil	14350	0.4
Cymbopogon winterianus Jalpallavi essential oil	17100	0.6
Cymbopogon winterianus Jalpallavi essential oil	5320250	0.01
Cymbopogon winterianus Jalpallavi essential oil	5281553	0.1
Cymbopogon winterianus Mandakni essential oil	7794	39
Cymbopogon winterianus Mandakni essential oil	637566	28
Cymbopogon winterianus Mandakni essential oil	441005	3
Cymbopogon winterianus Mandakni essential oil	1549026	3.2
Cymbopogon winterianus Mandakni essential oil	440917	2.9
Cymbopogon winterianus Mandakni essential oil	17100	2.1
Cymbopogon winterianus Mandakni essential oil	5373727	1.5
Cymbopogon winterianus Mandakni essential oil	547972	1.8
Cymbopogon winterianus Mandakni essential oil	7463	0.1
Cymbopogon winterianus Mandakni essential oil	643820	0.2
Cymbopogon winterianus Mandakni essential oil	31253	0.1
Cymbopogon winterianus Mandakni essential oil	1742211	0.7
Cymbopogon winterianus Mandakni essential oil	13894537	0.4
Cymbopogon winterianus Mandakni essential oil	5281515	0.2
Cymbopogon winterianus Mandakni essential oil	6857383	0.1
Cymbopogon winterianus Manjari essential oil	7794	40
Cymbopogon winterianus Manjari essential oil	637566	23.2
Cymbopogon winterianus Manjari essential oil	1549026	3.2
Cymbopogon winterianus Manjari essential oil	440917	2.9
Cymbopogon winterianus Manjari essential oil	17100	2.1
Cymbopogon winterianus Manjari essential oil	5373727	1.5
Cymbopogon winterianus Manjari essential oil	547972	1.8
Cymbopogon winterianus Manjari essential oil	31253	0.1
Cymbopogon winterianus Manjari essential oil	1742211	0.7
Cymbopogon winterianus Manjari essential oil	3314	0.6
Cymbopogon winterianus Manjari essential oil	441005	0.6
Cymbopogon winterianus Manjari essential oil	13894537	0.4
Cymbopogon winterianus Manjari essential oil	5281515	0.2
Cymbopogon winterianus Manjari essential oil	246728	0.1
Cymbopogon winterianus Manjari essential oil	6857383	0.2
Cymbopogon winterianus Manjusha essential oil	7794	38.61
Cymbopogon winterianus Manjusha essential oil	637566	19.91
Cymbopogon winterianus Manjusha essential oil	8842	11.74
Cymbopogon winterianus Manjusha essential oil	3314	10.34
Cymbopogon winterianus Manjusha essential oil	547972	6.73
Cymbopogon winterianus Manjusha essential oil	6918391	6.4
Cymbopogon winterianus Manjusha essential oil	1549026	5.29
Cymbopogon winterianus Manjusha essential oil	445070	3.01
Cymbopogon winterianus Manjusha essential oil	440917	3.39
Cymbopogon winterianus Manjusha essential oil	20111820	2.64
Cymbopogon winterianus Manjusha essential oil	441005	2.27
Cymbopogon winterianus Manjusha essential oil	5317072	1
Cymbopogon winterianus Manjusha essential oil	6549	1.34
Cymbopogon winterianus Manjusha essential oil	445070	0.6
Cymbopogon winterianus Manjusha essential oil	31253	0.07
Cymbopogon winterianus Medni essential oil	637566	45
Cymbopogon winterianus Medni essential oil	7794	11.18
Cymbopogon winterianus Medni essential oil	7463	0.1
Cymbopogon winterianus Medni essential oil	8294	0.01
Cymbopogon winterianus Medni essential oil	6549	0.3
Cymbopogon winterianus Medni essential oil	1549026	0.2
Cymbopogon winterianus Medni essential oil	14896	0.01
Cymbopogon winterianus Medni essential oil	5281515	0.2
Cymbopogon winterianus Medni essential oil	17100	0.1
Daucus carota essential oil	12252	61
Daucus carota essential oil	6654	42
[truncated: 153,939 more rows]
