# Supplementary material for: In silico screening for safe and potent essential oils against mosquito neural targets
Source: Front Zool. 2026 Jun 13;23:25. doi: 10.1186/s12983-026-00620-7 (PMC13285536; doi:10.1186/s12983-026-00620-7)
Supplement: Supplementary file 2 — Supplementary Material 2: Additional file 2: Detailed profiles of the selected low-toxicity essential oils, including their constituent compounds and final toxicity scores [file 12983_2026_620_MOESM2_ESM.xlsx]

## Sheet: Sheet1
In Silico Screening for Safe and Potent Essential Oils Against Mosquito Neural Targets
Mohamed Nagy, Esraa Mansour, Hanaa Elbrense
Supp. Table S2: Detailed profiles of the selected low-toxicity essential oils, including their constituent compounds and final toxicity scores
Essential Name	PubChem ID	Percentage	Final_Compound_ Toxicity_Score	Toxicity_Oil_ Score_Final
Abies alba conifer 1	22311	54.74	2.7	2.56
Abies alba conifer 1	6616	14.78	2.5	2.56
Abies alba conifer 1	6654	7.36	2.6	2.56
Abies alba conifer 1	10720	5	1.7	2.56
Abies alba conifer 1	5281515	2.32	2.4	2.56
Abies alba conifer 1	79035	2.1	1.5	2.56
Abies alba conifer 1	31253	1.86	2.6	2.56
Abies alba conifer 1	93009	0.96	2.4	2.56
Abies alba conifer 1	5281520	0.84	2.4	2.56
Abies alba conifer 1	14896	0.5	2.5	2.56
Abies alba conifer 1	14619934	0.41	2.3	2.56
Abies alba conifer 1	11463	0.4	2.5	2.56
Abies alba conifer 1	11142	0.16	2.5	2.56
Abies alba conifer 1	111037	0.13	2.5	2.56
Abies alba conifer 1	64685	0.1	3.6	2.56
Abies alba conifer 2	22311	34.08	2.7	2.6
Abies alba conifer 2	6654	31.66	2.6	2.6
Abies alba conifer 2	6616	5.76	2.5	2.6
Abies alba conifer 2	5281515	4.21	2.4	2.6
Abies alba conifer 2	14896	2.99	2.5	2.6
Abies alba conifer 2	11586487	2.59	2.5	2.6
Abies alba conifer 2	5281520	2.02	2.4	2.6
Abies alba conifer 2	93009	1.29	2.4	2.6
Abies alba conifer 2	31253	1.03	2.6	2.6
Abies alba conifer 2	14619934	0.71	2.3	2.6
Abies alba conifer 2	79035	0.52	1.5	2.6
Abies alba conifer 2	111037	0.5	2.5	2.6
Abies alba conifer 2	11463	0.33	2.5	2.6
Abies alba conifer 2	26049	0.31	2.5	2.6
Abies alba conifer 2	64685	0.2	3.6	2.6
Abies alba conifer 2	7462	0.18	3.2	2.6
Abies alba conifer 2	7463	0.08	5.9	2.6
Abies alba conifer 2	10720	0.01	1.7	2.6
Abies alba conifer 2	11142	0.01	2.5	2.6
Abies alba essential oil	14896	19.8	2.5	2.55
Abies alba essential oil	6616	15.3	2.5	2.55
Abies alba essential oil	6427102	14	2.5	2.55
Abies alba essential oil	440917	11	2.7	2.55
Abies alba essential oil	6654	10.9	2.6	2.55
Abies alba essential oil	14350	4	2.5	2.55
Abies alba essential oil	12444322	2.8	2.5	2.55
Abies alba essential oil	5318102	1.9	2.3	2.55
Abies alba essential oil	5373727	1.7	2.5	2.55
Abies alba essential oil	101716	1.5	3.2	2.55
Abies alba essential oil	31253	1.1	2.6	2.55
Abies alba essential oil	441005	0.9	2.5	2.55
Abies alba essential oil	11142	0.9	2.5	2.55
Abies alba essential oil	11463	0.9	2.5	2.55
Abies alba essential oil	92313	0.8	2.6	2.55
Abies alba essential oil	10583	0.5	2.5	2.55
Abies alba essential oil	111037	0.4	2.5	2.55
Abies alba essential oil	50986224	0.3	2.5	2.55
Abies alba essential oil	91457	0.3	3.3	2.55
Abies alba essential oil	17100	0.2	2.5	2.55
Abies alba essential oil	7462	0.2	3.2	2.55
Abies alba essential oil	1549026	0.2	2.3	2.55
Abies alba essential oil	7461	0.2	2.7	2.55
Abies alba essential oil	11230	0.1	3.3	2.55
Abies alba essential oil	1549025	0.1	2.3	2.55
Abies alba essential oil	14104	0.1	3.7	2.55
Abies alba essential oil	8294	0.1	1.5	2.55
Abies alba essential oil	6549	0.1	2.6	2.55
Abies alba essential oil	439711	0.01	3.6	2.55
Abies alba needle (Montenegro)	14896	32.8	2.5	2.51
Abies alba needle (Montenegro)	6654	17.3	2.6	2.51
Abies alba needle (Montenegro)	6616	16.7	2.5	2.51
Abies alba needle (Montenegro)	93009	9	2.4	2.51
Abies alba needle (Montenegro)	22311	6.1	2.7	2.51
Abies alba needle (Montenegro)	11142	4.9	2.5	2.51
Abies alba needle (Montenegro)	79035	2.1	1.5	2.51
Abies alba needle (Montenegro)	10720	1.5	1.7	2.51
Abies alba needle (Montenegro)	64685	1.5	3.6	2.51
Abies alba needle (Montenegro)	5281515	1.3	2.4	2.51
Abies alba needle (Montenegro)	6432404	1.1	2.6	2.51
Abies alba needle (Montenegro)	31253	1	2.6	2.51
Abies alba needle (Montenegro)	17100	0.6	2.5	2.51
Abies alba needle (Montenegro)	5281520	0.6	2.4	2.51
Abies alba needle (Montenegro)	1796220	0.6	2.5	2.51
Abies alba needle (Montenegro)	441005	0.4	2.5	2.51
Abies alba needle (Montenegro)	15560276	0.4	2.3	2.51
Abies alba needle (Montenegro)	11463	0.3	2.5	2.51
Abies alba needle (Montenegro)	12313020	0.3	2.6	2.51
Abies alba needle (Montenegro)	2537	0.2	3.4	2.51
Abies alba needle (Montenegro)	12311396	0.2	2.4	2.51
Abies alba needle (Montenegro)	1742210	0.2	2.5	2.51
Abies alba needle (Montenegro)	5281517	0.2	2.3	2.51
Abies alba needle (Montenegro)	18818	0.1	2.5	2.51
Abies alba needle (Montenegro)	7463	0.1	5.9	2.51
Abies alba needle (Montenegro)	121719	0.1	2.5	2.51
Abies alba needle (Montenegro)	10856614	0.1	2.5	2.51
Abies alba needle (Montenegro)	92780	0.1	2.7	2.51
Abies alba needle (Montenegro)	90969	0.1	2.3	2.51
Abies alba needle (Montenegro)	7461	0.05	2.7	2.51
Abies alba needle (Montenegro)	12306047	0.05	2.4	2.51
Abies alba needle (Montenegro)	442393	0.05	2.5	2.51
Abies alba needle (Montenegro)	10104370	0.05	2.6	2.51
Abies alba needle (Montenegro)	70678558	0.05	2.4	2.51
Abies alba needle (Montenegro)	88302	0.05	2.7	2.51
Abies alba needle (Montenegro)	10582	0.05	2.6	2.51
Abies alba needle (Montenegro)	5317319	0.05	2.3	2.51
Abies alba needle (Montenegro)	520909	0.05	2.7	2.51
Abies alba needle (Serbia)	14896	19.8	2.5	2.55
Abies alba needle (Serbia)	6616	15.3	2.5	2.55
Abies alba needle (Serbia)	6427102	14.2	2.5	2.55
Abies alba needle (Serbia)	22311	11	2.7	2.55
Abies alba needle (Serbia)	6654	10.9	2.6	2.55
Abies alba needle (Serbia)	5281515	4	2.4	2.55
Abies alba needle (Serbia)	17868	2.8	2.5	2.55
Abies alba needle (Serbia)	5281520	1.9	2.4	2.55
Abies alba needle (Serbia)	12304985	1.5	3.3	2.55
Abies alba needle (Serbia)	31253	1.1	2.6	2.55
Abies alba needle (Serbia)	441005	0.9	2.5	2.55
Abies alba needle (Serbia)	7460	0.9	1.8	2.55
Abies alba needle (Serbia)	11463	0.9	2.5	2.55
Abies alba needle (Serbia)	6432404	0.8	2.6	2.55
Abies alba needle (Serbia)	5317570	0.8	2.5	2.55
Abies alba needle (Serbia)	28481	0.7	2.6	2.55
Abies alba needle (Serbia)	6432312	0.5	2.4	2.55
Abies alba needle (Serbia)	111037	0.4	2.5	2.55
Abies alba needle (Serbia)	5282108	0.4	2.5	2.55
Abies alba needle (Serbia)	15560285	0.3	2.5	2.55
Abies alba needle (Serbia)	91457	0.3	3.3	2.55
Abies alba needle (Serbia)	7462	0.2	3.2	2.55
Abies alba needle (Serbia)	7461	0.2	2.7	2.55
Abies alba needle (Serbia)	17100	0.2	2.5	2.55
Abies alba needle (Serbia)	1549026	0.2	2.3	2.55
Abies alba needle (Serbia)	18756	0.2	4.4	2.55
Abies alba needle (Serbia)	6549	0.1	2.6	2.55
Abies alba needle (Serbia)	11230	0.1	3.3	2.55
Abies alba needle (Serbia)	8294	0.1	1.5	2.55
Abies alba needle (Serbia)	1549025	0.1	2.3	2.55
Abies alba needle (Serbia)	14104	0.1	3.7	2.55
Abies alba needle (Serbia)	439711	0.05	3.6	2.55
Abies alba needle (Serbia)	3033942	0.05	2.3	2.55
Abies cephalonica	14896	35	2.5	2.54
Abies cephalonica	6654	20	2.6	2.54
Abies cephalonica	22311	12.3	2.7	2.54
Abies cephalonica	6616	9.1	2.5	2.54
Abies cephalonica	17100	6.3	2.5	2.54
Abies cephalonica	93009	5.6	2.4	2.54
Abies cephalonica	11142	4.4	2.5	2.54
Abies cephalonica	10720	1.4	1.7	2.54
Abies cephalonica	31253	1.4	2.6	2.54
Abies cephalonica	11463	0.8	2.5	2.54
Abies cephalonica	111037	0.7	2.5	2.54
Abies cephalonica	6549	0.4	2.6	2.54
Abies cephalonica	79035	0.3	1.5	2.54
Abies cephalonica	7460	0.3	1.8	2.54
Abies cephalonica	439711	0.3	3.6	2.54
Abies cephalonica	101680	0.3	3.5	2.54
Abies cephalonica	64685	0.2	3.6	2.54
Abies cephalonica	11230	0.2	3.3	2.54
Abies cephalonica	6987	0.2	2.7	2.54
Abies cephalonica	7462	0.1	3.2	2.54
Abies cephalonica	7461	0.1	2.7	2.54
Abies cephalonica	7463	0.05	5.9	2.54
Abies cephalonica	2537	0.05	3.4	2.54
Abies cephalonica	10047	0.05	1.7	2.54
Abies ernestii (China)	6654	38.76	2.6	2.57
Abies ernestii (China)	6616	12.35	2.5	2.57
Abies ernestii (China)	93009	9.96	2.4	2.57
Abies ernestii (China)	22311	4.3	2.7	2.57
Abies ernestii (China)	14896	4.04	2.5	2.57
Abies ernestii (China)	5282109	2.07	2.3	2.57
Abies ernestii (China)	31253	1.39	2.6	2.57
Abies ernestii (China)	6549	1.21	2.6	2.57
Abies ernestii (China)	88302	1.11	2.7	2.57
Abies ernestii (China)	11463	1.05	2.5	2.57
Abies ernestii (China)	79035	1	1.5	2.57
Abies ernestii (China)	102024	0.87	2.5	2.57
Abies ernestii (China)	346868	0.73	3.3	2.57
Abies ernestii (China)	17100	0.62	2.5	2.57
Abies ernestii (China)	11230	0.42	3.3	2.57
Abies ernestii (China)	62385	0.42	3.3	2.57
Abies ernestii (China)	7462	0.4	3.2	2.57
Abies ernestii (China)	62566	0.39	2.5	2.57
Abies ernestii (China)	10364	0.38	3.7	2.57
Abies ernestii (China)	26049	0.3	2.5	2.57
Abies ernestii (China)	101680	0.3	3.5	2.57
Abies ernestii (China)	64685	0.26	3.6	2.57
Abies ernestii (China)	1549026	0.26	2.3	2.57
Abies ernestii (China)	12313020	0.23	2.6	2.57
Abies ernestii (China)	520440	0.23	1.6	2.57
Abies ernestii (China)	5281515	0.22	2.4	2.57
Abies ernestii (China)	70678558	0.19	2.4	2.57
Abies ernestii (China)	7463	0.18	5.9	2.57
Abies ernestii (China)	638011	0.18	3.4	2.57
Abies ernestii (China)	643779	0.16	3.4	2.57
Abies ernestii (China)	111037	0.14	2.5	2.57
Abies ernestii (China)	10720	0.13	1.7	2.57
Abies ernestii (China)	643820	0.11	2.6	2.57
Abies ernestii (China)	1549025	0.08	2.3	2.57
Abies ernestii (China)	5281553	0.06	4.4	2.57
Abies ernestii (China)	11142	0.04	2.5	2.57
Abies fragesii	93009	76	2.4	2.55
Abies fragesii	17100	6	2.5	2.55
Abies fragesii	91457	4.05	3.3	2.55
Abies fragesii	3084311	3	2.9	2.55
Abies fragesii	10247670	2.26	4.4	2.55
Abies fragesii	64685	1.55	3.6	2.55
Abies fragesii	101680	1.32	3.5	2.55
Abies fragesii	6987	0.94	2.7	2.55
Abies fragesii	22311	0.73	2.7	2.55
Abies fragesii	11230	0.71	3.3	2.55
Abies fragesii	1549026	0.4	2.3	2.55
Abies fragesii	2758	0.36	2.5	2.55
Abies fragesii	5281167	0.36	2.4	2.55
Abies fragesii	325	0.28	3.2	2.55
Abies fragesii	6616	0.24	2.5	2.55
Abies fragesii	15406	0.2	3.5	2.55
Abies fragesii	6549	0.16	2.6	2.55
Abies fragesii	14896	0.11	2.5	2.55
Abies holophylla (China) 1	22311	40	2.7	2.55
Abies holophylla (China) 1	6616	17.86	2.5	2.55
Abies holophylla (China) 1	6654	14.81	2.6	2.55
Abies holophylla (China) 1	93009	11.8	2.4	2.55
Abies holophylla (China) 1	14896	3.51	2.5	2.55
Abies holophylla (China) 1	79035	2.44	1.5	2.55
Abies holophylla (China) 1	26049	2.44	2.5	2.55
Abies holophylla (China) 1	17100	2.06	2.5	2.55
Abies holophylla (China) 1	31253	1.86	2.6	2.55
Abies holophylla (China) 1	10720	1.68	1.7	2.55
Abies holophylla (China) 1	111037	0.69	2.5	2.55
Abies holophylla (China) 1	7462	0.61	3.2	2.55
Abies holophylla (China) 1	107217	0.22	2.4	2.55
Abies holophylla (China) 2	93009	25.8	2.4	2.57
Abies holophylla (China) 2	6654	19.4	2.6	2.57
Abies holophylla (China) 2	6616	16	2.5	2.57
Abies holophylla (China) 2	26049	5	2.5	2.57
Abies holophylla (China) 2	14529	4.1	3.4	2.57
Abies holophylla (China) 2	22311	2.8	2.7	2.57
Abies holophylla (China) 2	31253	2.7	2.6	2.57
Abies holophylla (China) 2	79035	1.1	1.5	2.57
Abies holophylla (China) 2	64685	1.1	3.6	2.57
Abies holophylla (China) 2	65724	0.8	2.8	2.57
Abies holophylla (China) 2	14896	0.7	2.5	2.57
Abies holophylla (China) 2	1549026	0.7	2.3	2.57
Abies holophylla (China) 2	10104370	0.5	2.6	2.57
Abies holophylla (China) 2	14104	0.5	3.7	2.57
Abies holophylla (China) 2	12313020	0.4	2.6	2.57
Abies holophylla (China) 2	7438	0.4	2.6	2.57
Abies holophylla (China) 2	68316	0.4	4.3	2.57
Abies holophylla (China) 2	6549	0.3	2.6	2.57
Abies mayriana (Finland)	93009	26	2.4	2.46
Abies mayriana (Finland)	440966	16.6	2.5	2.46
Abies mayriana (Finland)	11142	8.9	2.5	2.46
Abies mayriana (Finland)	440968	8.4	2.6	2.46
Abies mayriana (Finland)	440967	7.2	2.5	2.46
Abies mayriana (Finland)	439250	5.5	2.7	2.46
Abies mayriana (Finland)	82227	4.1	2.6	2.46
Abies mayriana (Finland)	10720	2.4	1.7	2.46
Abies mayriana (Finland)	79035	2.3	1.5	2.46
Abies mayriana (Finland)	31253	2.2	2.6	2.46
Abies mayriana (Finland)	5281515	1.5	2.4	2.46
Abies mayriana (Finland)	440917	0.9	2.7	2.46
Abies mayriana (Finland)	64685	0.8	3.6	2.46
Abies mayriana (Finland)	111037	0.8	2.5	2.46
Abies mayriana (Finland)	107217	0.8	2.4	2.46
Abies mayriana (Finland)	5281520	0.7	2.4	2.46
Abies mayriana (Finland)	11463	0.6	2.5	2.46
Abies mayriana (Finland)	577062	0.5	2.4	2.46
Abies mayriana (Finland)	7461	0.4	2.7	2.46
Abies mayriana (Finland)	10104370	0.4	2.6	2.46
Abies mayriana (Finland)	8294	0.3	1.5	2.46
Abies mayriana (Finland)	10887971	0.3	2.5	2.46
Abies mayriana (Finland)	12311396	0.3	2.4	2.46
Abies mayriana (Finland)	5284507	0.2	2.4	2.46
Abies mayriana (Finland)	441005	0.2	2.5	2.46
Abies mayriana (Finland)	1742210	0.1	2.5	2.46
Abies mayriana (Finland)	5835162	0.1	2.5	2.46
Abies mayriana (Finland)	10290825	0.1	2.5	2.46
Abies mayriana (Finland)	92221	0.1	2.5	2.46
Abies nephrolepsis (China)	22311	29.71	2.7	2.54
Abies nephrolepsis (China)	6616	20.33	2.5	2.54
Abies nephrolepsis (China)	93009	17.08	2.4	2.54
Abies nephrolepsis (China)	6654	15.94	2.6	2.54
Abies nephrolepsis (China)	14896	2.52	2.5	2.54
Abies nephrolepsis (China)	10720	2.39	1.7	2.54
Abies nephrolepsis (China)	79035	2.09	1.5	2.54
Abies nephrolepsis (China)	64685	1.46	3.6	2.54
Abies nephrolepsis (China)	31253	0.97	2.6	2.54
Abies nephrolepsis (China)	1549992	0.91	2.6	2.54
Abies nephrolepsis (China)	6549	0.83	2.6	2.54
Abies nephrolepsis (China)	111037	0.69	2.5	2.54
Abies nephrolepsis (China)	79022	0.43	1.4	2.54
Abies nephrolepsis (China)	11142	0.31	2.5	2.54
Abies nephrolepsis (China)	65575	0.3	3.3	2.54
Abies nephrolepsis (China)	5284507	0.22	2.4	2.54
Abies nephrolepsis (China)	5281520	0.21	2.4	2.54
Abies nephrolepsis (China)	10104370	0.18	2.6	2.54
Abies nephrolepsis (China)	5281517	0.1	2.3	2.54
Abies nephrolepsis (China)	11074994	0.1	3.3	2.54
Abies nephrolepsis (China)	6086514	0.1	2.3	2.54
Abies nephrolepsis (China)	5367346	0.1	2.4	2.54
Abies nordmannia conifer	6654	34.09	2.6	2.53
Abies nordmannia conifer	26049	18.78	2.5	2.53
Abies nordmannia conifer	14896	16.58	2.5	2.53
Abies nordmannia conifer	11142	10.56	2.5	2.53
Abies nordmannia conifer	6616	3.79	2.5	2.53
Abies nordmannia conifer	31253	2.31	2.6	2.53
Abies nordmannia conifer	22311	1.65	2.7	2.53
Abies nordmannia conifer	11463	1.59	2.5	2.53
Abies nordmannia conifer	5281515	1.42	2.4	2.53
Abies nordmannia conifer	10720	0.79	1.7	2.53
Abies nordmannia conifer	79035	0.7	1.5	2.53
Abies nordmannia conifer	1796220	0.45	2.5	2.53
Abies nordmannia conifer	5281520	0.43	2.4	2.53
Abies nordmannia conifer	18818	0.3	2.5	2.53
Abies nordmannia conifer	93009	0.21	2.4	2.53
Abies sachalinensis (Finland)	93009	27.9	2.4	2.46
Abies sachalinensis (Finland)	440966	18.3	2.5	2.46
Abies sachalinensis (Finland)	440968	7.8	2.6	2.46
Abies sachalinensis (Finland)	443161	7.5	2.5	2.46
Abies sachalinensis (Finland)	440967	6.9	2.5	2.46
Abies sachalinensis (Finland)	439250	5.6	2.7	2.46
Abies sachalinensis (Finland)	82227	4.4	2.6	2.46
Abies sachalinensis (Finland)	10720	2.1	1.7	2.46
Abies sachalinensis (Finland)	79035	2	1.5	2.46
Abies sachalinensis (Finland)	5281515	1.5	2.4	2.46
Abies sachalinensis (Finland)	31253	1.3	2.6	2.46
Abies sachalinensis (Finland)	107217	0.9	2.4	2.46
Abies sachalinensis (Finland)	440917	0.9	2.7	2.46
Abies sachalinensis (Finland)	111037	0.8	2.5	2.46
Abies sachalinensis (Finland)	5281520	0.8	2.4	2.46
Abies sachalinensis (Finland)	64685	0.7	3.6	2.46
Abies sachalinensis (Finland)	11463	0.6	2.5	2.46
Abies sachalinensis (Finland)	10887971	0.5	2.5	2.46
Abies sachalinensis (Finland)	7461	0.4	2.7	2.46
Abies sachalinensis (Finland)	10104370	0.4	2.6	2.46
Abies sachalinensis (Finland)	577062	0.4	2.4	2.46
Abies sachalinensis (Finland)	8294	0.3	1.5	2.46
Abies sachalinensis (Finland)	5284507	0.2	2.4	2.46
Abies sachalinensis (Finland)	92221	0.2	2.5	2.46
Abies sachalinensis (Finland)	12311396	0.2	2.4	2.46
Abies sachalinensis (Finland)	441005	0.2	2.5	2.46
Abies sachalinensis (Finland)	13894537	0.1	2.3	2.46
Abies sachalinensis (Finland)	5835162	0.1	2.5	2.46
Abies sachalinensis (Finland)	10290825	0.1	2.5	2.46
Abies sachalinensis essential oil	14896	13.3	2.5	2.6
Abies sachalinensis essential oil	11142	8.5	2.5	2.6
Abies sachalinensis essential oil	6448	8	2.4	2.6
Abies sachalinensis essential oil	102667	7.8	2.7	2.6
Abies sachalinensis essential oil	6654	6.9	2.6	2.6
Abies sachalinensis essential oil	10582	5.4	2.6	2.6
Abies sachalinensis essential oil	164888	3.9	2.6	2.6
Abies sachalinensis essential oil	17100	3	2.5	2.6
Abies sachalinensis essential oil	6616	2.4	2.5	2.6
Abies sachalinensis essential oil	440917	2.4	2.7	2.6
Abies sachalinensis essential oil	64685	2.2	3.6	2.6
Abies sachalinensis essential oil	443156	2.1	2.5	2.6
Abies sachalinensis essential oil	121719	1.6	2.5	2.6
Abies sachalinensis essential oil	92780	1.2	2.7	2.6
Abies sachalinensis essential oil	31253	1.1	2.6	2.6
Abies sachalinensis essential oil	7438	0.5	2.6	2.6
Abies sachalinensis essential oil	6987	0.5	2.7	2.6
Abies sachalinensis essential oil	5352653	0.4	2.5	2.6
Abies sachalinensis essential oil	7463	0.4	5.9	2.6
Abies sachalinensis essential oil	5284507	0.4	2.4	2.6
Abies sachalinensis essential oil	18818	0.4	2.5	2.6
Abies sachalinensis essential oil	62385	0.2	3.3	2.6
Abies sachalinensis essential oil	14350	0.2	2.5	2.6
Abies sachalinensis essential oil	5318102	0.2	2.3	2.6
Abies sachalinensis essential oil	441005	0.2	2.5	2.6
Abies sachalinensis essential oil	65575	0.1	3.3	2.6
Abies sachalinensis essential oil	439570	0.1	3.3	2.6
Abies sachalinensis essential oil	24585	0.1	2.5	2.6
Abies sachalinensis essential oil	12403	0.1	3.9	2.6
Abies sachalinensis essential oil	25245021	0.1	2.4	2.6
Abies sachalinensis essential oil	3084331	0.1	2.9	2.6
Abies sachalinensis essential oil	10398656	0.1	2.9	2.6
Abies sachalinensis essential oil	10891602	0.1	3.3	2.6
Abies sachalinensis essential oil	8842	0.01	2.4	2.6
Abies sachalinensis essential oil	31289	0.01	2.4	2.6
Abies sachalinensis essential oil	6429077	0.01	1.9	2.6
Abies sachalinensis essential oil	6184	0.01	2.4	2.6
Abies sachalinensis essential oil	7461	0.01	2.7	2.6
Abies sachalinensis essential oil	14525	0.01	3.4	2.6
Abies sachalinensis essential oil	94403	0.01	2.3	2.6
Abies semenovii	26049	44	2.5	2.52
Abies semenovii	10104370	9	2.6	2.52
Abies semenovii	14896	8	2.5	2.52
Abies semenovii	6654	5.6	2.6	2.52
Abies semenovii	11142	4.2	2.5	2.52
Abies semenovii	62346	2.3	2.5	2.52
Abies semenovii	14167644	2.2	2.5	2.52
Abies semenovii	22311	2	2.7	2.52
Abies semenovii	6616	1.6	2.5	2.52
Abies semenovii	441005	1.4	2.5	2.52
Abies semenovii	5281515	0.9	2.4	2.52
Abies semenovii	31253	0.8	2.6	2.52
Abies semenovii	86597	0.6	2.5	2.52
Abies semenovii	5281520	0.1	2.4	2.52
Abies semenovii	7461	0.05	2.7	2.52
Abies semenovii	64685	0.05	3.6	2.52
Abies semenovii	637566	0.05	2.6	2.52
Abies semenovii	93009	0.05	2.4	2.52
Abies semenovii	1549026	0.05	2.3	2.52
Abies semenovii	442393	0.01	2.5	2.52
Abies semenovii	12311396	0.01	2.4	2.52
Abies semenovii	93584	0.01	1.4	2.52
Abies semenovii	70678558	0.01	2.4	2.52
Abies semenovii	442409	0.01	2.4	2.52
Abies sibirica 1	93009	35.42	2.4	2.5
Abies sibirica 1	6616	29.97	2.5	2.5
Abies sibirica 1	6654	9	2.6	2.5
Abies sibirica 1	22311	4.4	2.7	2.5
Abies sibirica 1	79035	2.6	1.5	2.5
Abies sibirica 1	64685	2	3.6	2.5
Abies sibirica 1	14896	1.58	2.5	2.5
Abies sibirica 1	26049	1.01	2.5	2.5
Abies sibirica 1	2537	0.7	3.4	2.5
Abies sibirica 1	17868	0.64	2.5	2.5
Abies sibirica 1	111037	0.52	2.5	2.5
Abies sibirica 1	7463	0.51	5.9	2.5
Abies sibirica 1	637566	0.41	2.6	2.5
Abies sibirica 1	31253	0.11	2.6	2.5
Abies sibirica 1	11142	0.01	2.5	2.5
Abies sibirica 2	93009	28.5	2.4	2.51
Abies sibirica 2	6654	15.4	2.6	2.51
Abies sibirica 2	26049	4.8	2.5	2.51
Abies sibirica 2	14896	2.2	2.5	2.51
Abies sibirica 2	22311	2.2	2.7	2.51
Abies sibirica 2	10719	1.5	3.5	2.51
Abies sibirica 2	6432404	0.9	2.6	2.51
Abies sibirica 2	441005	0.9	2.5	2.51
Abies sibirica 3	6616	26.53	2.5	2.46
Abies sibirica 3	93009	20.73	2.4	2.46
Abies sibirica 3	6654	18.9	2.6	2.46
Abies sibirica 3	26049	11.78	2.5	2.46
Abies sibirica 3	22311	5.09	2.7	2.46
Abies sibirica 3	11142	3.19	2.5	2.46
Abies sibirica 3	10720	3.16	1.7	2.46
Abies sibirica 3	14896	2.95	2.5	2.46
Abies sibirica 3	79035	2.67	1.5	2.46
Abies sibirica 3	11463	1	2.5	2.46
Abies sibirica 3	111037	1	2.5	2.46
Abies sibirica 3	31253	0.86	2.6	2.46
Abies sibirica 3	5281515	0.68	2.4	2.46
Abies sibirica 3	64685	0.4	3.6	2.46
Abies sibirica 3	5281520	0.33	2.4	2.46
Acalypha fruticosa(leaf, leaf)	5281515	42	2.4	2.46
Acalypha fruticosa(leaf, leaf)	5280435	15.2	2.3	2.46
Acalypha fruticosa(leaf, leaf)	5281520	11.1	2.4	2.46
Acalypha fruticosa(leaf, leaf)	1742210	5.2	2.5	2.46
Acalypha fruticosa(leaf, leaf)	5281522	4.3	2.4	2.46
Acalypha fruticosa(leaf, leaf)	15560330	3.6	3.5	2.46
Acalypha fruticosa(leaf, leaf)	12313020	1.7	2.6	2.46
Acalypha fruticosa(leaf, leaf)	441005	1.6	2.5	2.46
Acalypha fruticosa(leaf, leaf)	70678558	1.2	2.4	2.46
Acalypha fruticosa(leaf, leaf)	10704181	1	2.3	2.46
Acalypha fruticosa(leaf, leaf)	10856614	0.8	2.5	2.46
Acalypha fruticosa(leaf, leaf)	91746499	0.8	2.6	2.46
Acalypha fruticosa(leaf, leaf)	6429022	0.8	1.9	2.46
Acalypha fruticosa(leaf, leaf)	11990360	0.7	3	2.46
Acalypha fruticosa(leaf, leaf)	6429274	0.6	2.4	2.46
Acalypha fruticosa(leaf, leaf)	61303	0.5	2.4	2.46
Acalypha fruticosa(leaf, leaf)	442393	0.5	2.5	2.46
Acalypha fruticosa(leaf, leaf)	94275	0.5	2.5	2.46
Acalypha fruticosa(leaf, leaf)	519857	0.5	3.7	2.46
Acalypha fruticosa(leaf, leaf)	12395	0.4	1.8	2.46
Acalypha fruticosa(leaf, leaf)	8217	0.4	1.8	2.46
Acalypha fruticosa(leaf, leaf)	18936	0.3	1.8	2.46
Acalypha fruticosa(leaf, leaf)	91746712	0.3	2.3	2.46
Acalypha fruticosa(leaf, leaf)	5281535	0.3	3.1	2.46
Acalypha fruticosa(leaf, leaf)	442347	0.3	2.6	2.46
Acalypha fruticosa(leaf, leaf)	91753606	0.3	3.4	2.46
Acalypha fruticosa(leaf, leaf)	7308311	0.3	3.3	2.46
Acalypha fruticosa(leaf, leaf)	15094	0.3	2.6	2.46
Acalypha fruticosa(leaf, leaf)	985	0.3	3.3	2.46
Acalypha fruticosa(leaf, leaf)	14260	0.2	1.8	2.46
Acalypha fruticosa(leaf, leaf)	2682	0.2	3.3	2.46
Acalypha fruticosa(leaf, leaf)	984	0.2	2.4	2.46
Acalypha fruticosa(leaf, leaf)	8221	0.2	3.3	2.46
Acalypha fruticosa(leaf, leaf)	91746579	0.2	2.7	2.46
Acalypha fruticosa(leaf, leaf)	138394132	0.1	1.4	2.46
Acalypha fruticosa(leaf, leaf)	80281	0.1	3.3	2.46
Acalypha fruticosa(leaf, leaf)	8363	0.1	2.9	2.46
Acalypha fruticosa(leaf, leaf)	25203064	0.1	2.5	2.46
Acalypha fruticosa(leaf, leaf)	8222	0.1	3.9	2.46
Acalypha fruticosa(leaf, leaf)	11635	0.1	3.9	2.46
Acinos alpinus oil (Greece)	5835162	30	2.5	2.57
Acinos alpinus oil (Greece)	521496	14	2.6	2.57
Acinos alpinus oil (Greece)	5281515	11	2.4	2.57
Acinos alpinus oil (Greece)	6918391	11	2.5	2.57
Acinos alpinus oil (Greece)	92231	5	2.7	2.57
Acinos alpinus oil (Greece)	1742210	4	2.5	2.57
Acinos alpinus oil (Greece)	12309449	3.5	2.5	2.57
Acinos alpinus oil (Greece)	62566	2	2.5	2.57
Acinos alpinus oil (Greece)	6654	1.7	2.6	2.57
Acinos alpinus oil (Greece)	11996452	1.4	3.3	2.57
Acinos alpinus oil (Greece)	6549	1.3	2.6	2.57
Acinos alpinus oil (Greece)	11447401	1.2	3.2	2.57
Acinos alpinus oil (Greece)	5281517	1.1	2.3	2.57
Acinos alpinus oil (Greece)	5281520	0.9	2.4	2.57
Acinos alpinus oil (Greece)	6616	0.7	2.5	2.57
Acinos alpinus oil (Greece)	64685	0.7	3.6	2.57
Acinos alpinus oil (Greece)	93009	0.7	2.4	2.57
Acinos alpinus oil (Greece)	1796220	0.7	2.5	2.57
Acinos alpinus oil (Greece)	10398656	0.7	2.9	2.57
Acinos alpinus oil (Greece)	441005	0.6	2.5	2.57
Acinos alpinus oil (Greece)	22311	0.5	2.7	2.57
Acinos alpinus oil (Greece)	5281516	0.5	2.4	2.57
Acinos alpinus oil (Greece)	91753440	0.5	2.9	2.57
Acinos alpinus oil (Greece)	5320250	0.4	4.4	2.57
Acinos alpinus oil (Greece)	5281553	0.4	4.4	2.57
Acinos alpinus oil (Greece)	2758	0.4	2.5	2.57
Acinos alpinus oil (Greece)	70678558	0.4	2.4	2.57
Acinos alpinus oil (Greece)	12313020	0.4	2.6	2.57
Acinos alpinus oil (Greece)	6432312	0.4	2.4	2.57
Acinos alpinus oil (Greece)	638014	0.4	2.5	2.57
Acinos alpinus oil (Greece)	14896	0.3	2.5	2.57
Acinos alpinus oil (Greece)	31253	0.3	2.6	2.57
Acinos alpinus oil (Greece)	7461	0.3	2.7	2.57
Acinos alpinus oil (Greece)	15560276	0.3	2.3	2.57
Acinos alpinus oil (Greece)	11095734	0.3	2.3	2.57
Acinos alpinus oil (Greece)	5281519	0.3	2.4	2.57
Acinos alpinus oil (Greece)	7463	0.2	5.9	2.57
Acinos alpinus oil (Greece)	31289	0.2	2.4	2.57
Acinos alpinus oil (Greece)	8175	0.2	2.4	2.57
Acinos alpinus oil (Greece)	6432404	0.2	2.6	2.57
Acinos alpinus oil (Greece)	853433	0.2	3.5	2.57
Acinos alpinus oil (Greece)	18818	0.1	2.5	2.57
Acinos alpinus oil (Greece)	17100	0.1	2.5	2.57
Acinos alpinus oil (Greece)	1254	0.1	3.4	2.57
Acmella radicans(whole plant, whole plant)	11622	30.1	2.4	2.44
Acmella radicans(whole plant, whole plant)	25913	25.2	1.8	2.44
Acmella radicans(whole plant, whole plant)	5281515	12.8	2.4	2.44
Acmella radicans(whole plant, whole plant)	92138	4.6	3	2.44
Acmella radicans(whole plant, whole plant)	227829	3.1	2.5	2.44
Acmella radicans(whole plant, whole plant)	6054	2.2	3.3	2.44
Acmella radicans(whole plant, whole plant)	92231	2.2	2.7	2.44
Acmella radicans(whole plant, whole plant)	15449	2.1	3.3	2.44
Acmella radicans(whole plant, whole plant)	5281520	2.1	2.4	2.44
Acmella radicans(whole plant, whole plant)	92762	1.3	2.5	2.44
Acmella radicans(whole plant, whole plant)	91457	1.3	3.3	2.44
Acmella radicans(whole plant, whole plant)	6432005	1.3	2.8	2.44
Acmella radicans(whole plant, whole plant)	91354	1.2	2.3	2.44
Acmella radicans(whole plant, whole plant)	1742210	1.1	2.5	2.44
Acmella radicans(whole plant, whole plant)	519857	0.9	3.7	2.44
Acmella radicans(whole plant, whole plant)	5280435	0.9	2.3	2.44
Acmella radicans(whole plant, whole plant)	3084311	0.8	2.9	2.44
Acmella radicans(whole plant, whole plant)	244	0.7	3.1	2.44
Acmella radicans(whole plant, whole plant)	91746499	0.6	2.6	2.44
Acmella radicans(whole plant, whole plant)	3314	0.6	3.1	2.44
Acmella radicans(whole plant, whole plant)	443156	0.5	2.5	2.44
Acmella radicans(whole plant, whole plant)	330573	0.5	2.6	2.44
Acmella radicans(whole plant, whole plant)	94221	0.5	2.6	2.44
Acmella radicans(whole plant, whole plant)	20928	0.5	3	2.44
Acmella radicans(whole plant, whole plant)	12309449	0.5	2.5	2.44
Acmella radicans(whole plant, whole plant)	8129	0.5	3.3	2.44
Acmella radicans(whole plant, whole plant)	17095	0.5	1.8	2.44
Acmella radicans(whole plant, whole plant)	5283345	0.5	2.3	2.44
Acmella radicans(whole plant, whole plant)	6427102	0.5	2.5	2.44
Acmella radicans(whole plant, whole plant)	7460	0.5	1.8	2.44
Acmella radicans(whole plant, whole plant)	7462	0.5	3.2	2.44
Acmella radicans(whole plant, whole plant)	17100	0.5	2.5	2.44
Acmella radicans(whole plant, whole plant)	6918391	0.5	2.5	2.44
Acmella radicans(whole plant, whole plant)	5281517	0.5	2.3	2.44
Acmella radicans(whole plant, whole plant)	5281553	0.5	4.4	2.44
Acmella radicans(whole plant, whole plant)	5320250	0.5	4.4	2.44
Acmella radicans(whole plant, whole plant)	11142	0.5	2.5	2.44
Acmella radicans(whole plant, whole plant)	439570	0.5	3.3	2.44
Acmella radicans(whole plant, whole plant)	5281167	0.5	2.4	2.44
Acmella radicans(whole plant, whole plant)	77932	0.5	3.5	2.44
Acmella radicans(whole plant, whole plant)	521902	0.5	2.7	2.44
Acmella radicans(whole plant, whole plant)	702	0.5	2.5	2.44
Acmella radicans(whole plant, whole plant)	15406	0.5	3.5	2.44
Acmella radicans(whole plant, whole plant)	6184	0.5	2.4	2.44
Acmella radicans(whole plant, whole plant)	6549	0.5	2.6	2.44
Acmella radicans(whole plant, whole plant)	31253	0.5	2.6	2.44
Acmella radicans(whole plant, whole plant)	985	0.5	3.3	2.44
Acmella radicans(whole plant, whole plant)	7654	0.5	2.6	2.44
Acmella radicans(whole plant, whole plant)	121719	0.5	2.5	2.44
Acmella radicans(whole plant, whole plant)	11463	0.5	2.5	2.44
Acmella radicans(whole plant, whole plant)	445070	0.5	2.3	2.44
Acmella radicans(whole plant, whole plant)	5284507	0.5	2.4	2.44
Acmella radicans(whole plant, whole plant)	29025	0.5	2.7	2.44
Acmella radicans(whole plant, whole plant)	10398656	0.4	2.9	2.44
Acmella radicans(whole plant, whole plant)	91723653	0.3	2.5	2.44
Acmella radicans(whole plant, whole plant)	957	0.3	3.3	2.44
Acmella radicans(whole plant, whole plant)	18827	0.3	3.6	2.44
Acmella radicans(whole plant, whole plant)	96687	0.3	3.3	2.44
Acmella radicans(whole plant, whole plant)	12306048	0.3	2.4	2.44
Acmella radicans(whole plant, whole plant)	15560276	0.3	2.3	2.44
Acmella radicans(whole plant, whole plant)	8103	0.2	3.4	2.44
Acmella radicans(whole plant, whole plant)	8093	0.2	2.4	2.44
Acmella radicans(whole plant, whole plant)	61303	0.2	2.4	2.44
Acmella radicans(whole plant, whole plant)	8174	0.1	3.3	2.44
Acmella radicans(whole plant, whole plant)	11230	0.1	3.3	2.44
Acmella radicans(whole plant, whole plant)	70678558	0.1	2.4	2.44
Acmella radicans(whole plant, whole plant)	442359	0.1	2.3	2.44
Acmella radicans(whole plant, whole plant)	8175	0.1	2.4	2.44
Acmella radicans(whole plant, whole plant)	8130	0.1	2.4	2.44
Acmella radicans(whole plant, whole plant)	7463	0.1	5.9	2.44
Aegle marmelos leaf (India) 1	2758	27.15	2.5	2.52
Aegle marmelos leaf (India) 1	5281515	17.54	2.4	2.52
Aegle marmelos leaf (India) 1	7460	13.31	1.8	2.52
Aegle marmelos leaf (India) 1	5281520	5.99	2.4	2.52
Aegle marmelos leaf (India) 1	5320250	4.52	4.4	2.52
Aegle marmelos leaf (India) 1	9548705	3.21	2.5	2.52
Aegle marmelos leaf (India) 1	6654	2.98	2.6	2.52
Aegle marmelos leaf (India) 1	12306048	2.95	2.4	2.52
Aegle marmelos leaf (India) 1	7462	2.79	3.2	2.52
Aegle marmelos leaf (India) 1	12300146	1.5	3.4	2.52
Aegle marmelos leaf (India) 1	31253	1.36	2.6	2.52
Aegle marmelos leaf (India) 1	6918391	1.33	2.5	2.52
Aegle marmelos leaf (India) 1	11142	1.01	2.5	2.52
Aegle marmelos leaf (India) 1	70678558	0.68	2.4	2.52
Aegle marmelos leaf (India) 1	5317844	0.68	2.5	2.52
Aegle marmelos leaf (India) 1	10856614	0.67	2.5	2.52
Aegle marmelos leaf (India) 1	1742210	0.6	2.5	2.52
Aegle marmelos leaf (India) 1	643820	0.52	2.6	2.52
Aegle marmelos leaf (India) 1	325	0.52	3.2	2.52
Aegle marmelos leaf (India) 1	442393	0.45	2.5	2.52
Aegle marmelos leaf (India) 1	6432404	0.45	2.6	2.52
Aegle marmelos leaf (India) 1	92138	0.4	3	2.52
Aegle marmelos leaf (India) 1	11095734	0.35	2.3	2.52
Aegle marmelos leaf (India) 1	10104370	0.34	2.6	2.52
Aegle marmelos leaf (India) 1	10398656	0.33	2.9	2.52
Aegle marmelos leaf (India) 1	80048	0.32	2.5	2.52
Aegle marmelos leaf (India) 1	12300069	0.26	2.4	2.52
Aegle marmelos leaf (India) 1	6549	0.24	2.6	2.52
Aegle marmelos leaf (India) 1	442409	0.24	2.4	2.52
Aegle marmelos leaf (India) 1	91457	0.2	3.3	2.52
Aegle marmelos leaf (India) 1	441005	0.19	2.5	2.52
Aegle marmelos leaf (India) 1	18818	0.16	2.5	2.52
Aegle marmelos leaf (India) 1	2537	0.14	3.4	2.52
Aegle marmelos leaf (India) 1	92231	0.13	2.7	2.52
Aegle marmelos leaf (India) 1	11463	0.11	2.5	2.52
Aegle marmelos leaf (India) 1	637566	0.1	2.6	2.52
Aegle marmelos leaf (India) 1	64685	0.09	3.6	2.52
Aegle marmelos leaf (India) 1	442359	0.09	2.3	2.52
Aegle marmelos leaf (India) 1	14896	0.08	2.5	2.52
Aegle marmelos leaf (India) 1	17100	0.08	2.5	2.52
Aegle marmelos leaf (India) 1	26049	0.07	2.5	2.52
Aegle marmelos leaf (India) 1	638011	0.07	3.4	2.52
Aegle marmelos leaf (India) 1	1549026	0.04	2.3	2.52
Aegle marmelos leaf (India) 1	10910653	0.04	2.3	2.52
Aegle marmelos leaf (India) 1	17868	0.03	2.5	2.52
Aegle marmelos leaf (India) 1	6616	0.03	2.5	2.52
Aegle marmelos leaf (India) 1	11230	0.03	3.3	2.52
Aegle marmelos leaf (India) 1	93009	0.03	2.4	2.52
Aegle marmelos leaf (India) 1	7461	0.02	2.7	2.52
Aeollanthus suaveolens 1a flowering	6549	41.86	2.6	2.45
Aeollanthus suaveolens 1a flowering	8294	15.83	1.5	2.45
Aeollanthus suaveolens 1a flowering	5281517	14.02	2.3	2.45
Aeollanthus suaveolens 1a flowering	17100	3.33	2.5	2.45
Aeollanthus suaveolens 1a flowering	5281553	3.1	4.4	2.45
Aeollanthus suaveolens 1a flowering	6429303	2.84	2.4	2.45
Aeollanthus suaveolens 1a flowering	94164	2.53	2.3	2.45
Aeollanthus suaveolens 1a flowering	6616	2.22	2.5	2.45
Aeollanthus suaveolens 1a flowering	31253	1.87	2.6	2.45
Aeollanthus suaveolens 1a flowering	6654	1.63	2.6	2.45
Aeollanthus suaveolens 1a flowering	5281515	1.58	2.4	2.45
Aeollanthus suaveolens 1a flowering	2758	1.01	2.5	2.45
Aeollanthus suaveolens 1a flowering	22311	0.99	2.7	2.45
Aeollanthus suaveolens 1a flowering	5320250	0.94	4.4	2.45
Aeollanthus suaveolens 1a flowering	64685	0.94	3.6	2.45
Aeollanthus suaveolens 1a flowering	637566	0.94	2.6	2.45
Aeollanthus suaveolens 1a flowering	642793	0.78	3.2	2.45
Aeollanthus suaveolens 1a flowering	1549026	0.59	2.3	2.45
Aeollanthus suaveolens 1a flowering	6429302	0.56	2.4	2.45
Aeollanthus suaveolens 1a flowering	11463	0.53	2.5	2.45
Aeollanthus suaveolens 1a flowering	1549025	0.52	2.3	2.45
Aeollanthus suaveolens 1a flowering	14896	0.49	2.5	2.45
Aeollanthus suaveolens 1a flowering	643820	0.44	2.6	2.45
Aeollanthus suaveolens 1a flowering	11230	0.14	3.3	2.45
Aeollanthus suaveolens 1a flowering	5368821	0.11	3.3	2.45
Aeollanthus suaveolens 1a flowering	176	0.06	4.5	2.45
Aeollanthus suaveolens 1a flowering	3314	0.02	3.1	2.45
Aeollanthus suaveolens 1a flowering	9862	0.02	2.5	2.45
Aeollanthus suaveolens 1a flowering	7463	0.01	5.9	2.45
Aeollanthus suaveolens 1a flowering	5281520	0.01	2.4	2.45
Aeollanthus suaveolens 1a flowering	10104370	0.01	2.6	2.45
Aeollanthus suaveolens 1a flowering	12810	0.01	2.3	2.45
Aeollanthus suaveolens 1b vegetative	6549	35.58	2.6	2.49
Aeollanthus suaveolens 1b vegetative	5281517	17.07	2.3	2.49
Aeollanthus suaveolens 1b vegetative	8294	12.45	1.5	2.49
Aeollanthus suaveolens 1b vegetative	642793	7.07	3.2	2.49
Aeollanthus suaveolens 1b vegetative	17100	4.42	2.5	2.49
Aeollanthus suaveolens 1b vegetative	94164	2.51	2.3	2.49
Aeollanthus suaveolens 1b vegetative	5281553	2.2	4.4	2.49
Aeollanthus suaveolens 1b vegetative	5281515	1.99	2.4	2.49
Aeollanthus suaveolens 1b vegetative	637566	1.7	2.6	2.49
Aeollanthus suaveolens 1b vegetative	6429303	1.69	2.4	2.49
Aeollanthus suaveolens 1b vegetative	1549026	1.2	2.3	2.49
Aeollanthus suaveolens 1b vegetative	31253	1.16	2.6	2.49
Aeollanthus suaveolens 1b vegetative	2758	0.85	2.5	2.49
Aeollanthus suaveolens 1b vegetative	64685	0.76	3.6	2.49
Aeollanthus suaveolens 1b vegetative	643820	0.69	2.6	2.49
Aeollanthus suaveolens 1b vegetative	5320250	0.68	4.4	2.49
Aeollanthus suaveolens 1b vegetative	6429302	0.68	2.4	2.49
Aeollanthus suaveolens 1b vegetative	1549025	0.66	2.3	2.49
Aeollanthus suaveolens 1b vegetative	12810	0.43	2.3	2.49
Aeollanthus suaveolens 1b vegetative	5317570	0.4	2.5	2.49
Aeollanthus suaveolens 1b vegetative	22311	0.38	2.7	2.49
Aeollanthus suaveolens 1b vegetative	6616	0.33	2.5	2.49
Aeollanthus suaveolens 1b vegetative	3314	0.29	3.1	2.49
Aeollanthus suaveolens 1b vegetative	11463	0.28	2.5	2.49
Aeollanthus suaveolens 1b vegetative	5368821	0.18	3.3	2.49
Aeollanthus suaveolens 1b vegetative	6654	0.15	2.6	2.49
Aeollanthus suaveolens 1b vegetative	18827	0.13	3.6	2.49
Aeollanthus suaveolens 1b vegetative	5281520	0.12	2.4	2.49
Aeollanthus suaveolens 1b vegetative	441005	0.11	2.5	2.49
Aeollanthus suaveolens 1b vegetative	11230	0.1	3.3	2.49
Aeollanthus suaveolens 1b vegetative	176	0.1	4.5	2.49
Aeollanthus suaveolens 1b vegetative	4133	0.1	3.6	2.49
Aeollanthus suaveolens 1b vegetative	14896	0.09	2.5	2.49
Aeollanthus suaveolens 1b vegetative	5284507	0.09	2.4	2.49
Aeollanthus suaveolens 1b vegetative	12315492	0.05	2.4	2.49
Aeollanthus suaveolens 1b vegetative	5363388	0.05	2.5	2.49
Aeollanthus suaveolens 1b vegetative	6918391	0.04	2.5	2.49
Aeollanthus suaveolens 1b vegetative	10104370	0.03	2.6	2.49
Aeollanthus suaveolens 1b vegetative	7462	0.01	3.2	2.49
Aeollanthus suaveolens 1b vegetative	11106484	0.01	2.5	2.49
Aframomum citratum (Cameroon) 2a leaf	14896	62	2.5	2.51
Aframomum citratum (Cameroon) 2a leaf	6654	11	2.6	2.51
Aframomum citratum (Cameroon) 2a leaf	5281515	8.6	2.4	2.51
Aframomum citratum (Cameroon) 2a leaf	11230	1.7	3.3	2.51
Aframomum citratum (Cameroon) 2a leaf	7460	1.5	1.8	2.51
Aframomum citratum (Cameroon) 2a leaf	1742210	1.4	2.5	2.51
Aframomum citratum (Cameroon) 2a leaf	17100	1.3	2.5	2.51
Aframomum citratum (Cameroon) 2a leaf	22311	1	2.7	2.51
Aframomum citratum (Cameroon) 2a leaf	7461	0.9	2.7	2.51
Aframomum citratum (Cameroon) 2a leaf	26049	0.7	2.5	2.51
Aframomum citratum (Cameroon) 2a leaf	11463	0.6	2.5	2.51
Aframomum citratum (Cameroon) 2a leaf	7462	0.5	3.2	2.51
Aframomum citratum (Cameroon) 2a leaf	5281520	0.4	2.4	2.51
Aframomum citratum (Cameroon) 2a leaf	11142	0.3	2.5	2.51
Aframomum citratum (Cameroon) 2a leaf	6549	0.3	2.6	2.51
Aframomum citratum (Cameroon) 2a leaf	17868	0.2	2.5	2.51
Aframomum citratum (Cameroon) 2a leaf	2758	0.2	2.5	2.51
Aframomum citratum (Cameroon) 2a leaf	10582	0.2	2.6	2.51
Aframomum citratum (Cameroon) 2a leaf	5317570	0.2	2.5	2.51
Aframomum citratum (Cameroon) 2a leaf	6430313	0.2	2.7	2.51
Aframomum citratum (Cameroon) 2a leaf	31253	0.1	2.6	2.51
Aframomum daniellii	2758	48.9	2.5	2.57
Aframomum daniellii	22311	12.8	2.7	2.57
Aframomum daniellii	14896	12.7	2.5	2.57
Aframomum daniellii	17100	7.4	2.5	2.57
Aframomum daniellii	6432404	2.8	2.6	2.57
Aframomum daniellii	6654	1.9	2.6	2.57
Aframomum daniellii	5317844	1.2	2.5	2.57
Aframomum daniellii	94275	1.1	2.5	2.57
Aframomum daniellii	7463	0.8	5.9	2.57
Aframomum daniellii	15560252	0.8	2.3	2.57
Aframomum daniellii	7461	0.7	2.7	2.57
Aframomum daniellii	5317570	0.7	2.5	2.57
Aframomum daniellii	91457	0.7	3.3	2.57
Aframomum daniellii	18818	0.6	2.5	2.57
Aframomum daniellii	442393	0.6	2.5	2.57
Aframomum daniellii	6918391	0.5	2.5	2.57
Aframomum daniellii	31253	0.4	2.6	2.57
Aframomum daniellii	5281520	0.4	2.4	2.57
Aframomum daniellii	5281515	0.3	2.4	2.57
Aframomum daniellii	70678558	0.3	2.4	2.57
Aframomum daniellii	10856614	0.2	2.5	2.57
Aframomum daniellii	5281553	0.1	4.4	2.57
Aframomum melegueta	5281520	31.3	2.4	2.41
Aframomum melegueta	23274265	26.4	2.3	2.41
Aframomum melegueta	1742210	17.9	2.5	2.41
Aframomum melegueta	5281515	8.5	2.4	2.41
Aframomum melegueta	6549	5.7	2.6	2.41
Aframomum melegueta	80018	3.3	2.5	2.41
Aframomum melegueta	6432404	1.5	2.6	2.41
Aframomum melegueta	5463721	1.3	2.3	2.41
Aframomum melegueta	10976	0.6	3.3	2.41
Aframomum sulcatum	5317844	26.7	2.5	2.53
Aframomum sulcatum	94275	18.1	2.5	2.53
Aframomum sulcatum	22311	10.5	2.7	2.53
Aframomum sulcatum	442393	7.1	2.5	2.53
Aframomum sulcatum	5281515	5	2.4	2.53
Aframomum sulcatum	6432404	4.8	2.6	2.53
Aframomum sulcatum	6918391	3.9	2.5	2.53
Aframomum sulcatum	5281520	2.8	2.4	2.53
Aframomum sulcatum	10856614	2.6	2.5	2.53
Aframomum sulcatum	15560252	2.4	2.3	2.53
Aframomum sulcatum	1742210	2.3	2.5	2.53
Aframomum sulcatum	5317570	1.9	2.5	2.53
Aframomum sulcatum	14896	1.1	2.5	2.53
Aframomum sulcatum	5281553	1	4.4	2.53
Aframomum sulcatum	5463721	1	2.3	2.53
Aframomum sulcatum	70678558	0.7	2.4	2.53
Aframomum sulcatum	6654	0.4	2.6	2.53
Aframomum sulcatum	2758	0.4	2.5	2.53
Aframomum sulcatum	7461	0.1	2.7	2.53
Afrocarpus mannii 1a leaf	22311	31.3	2.7	2.6
Afrocarpus mannii 1a leaf	5281515	13.1	2.4	2.6
Afrocarpus mannii 1a leaf	5317570	12.6	2.5	2.6
Afrocarpus mannii 1a leaf	31253	8.6	2.6	2.6
Afrocarpus mannii 1a leaf	6654	5.3	2.6	2.6
Afrocarpus mannii 1a leaf	441005	2.7	2.5	2.6
Afrocarpus mannii 1a leaf	5281520	2.2	2.4	2.6
Afrocarpus mannii 1a leaf	5284507	1.8	2.4	2.6
Afrocarpus mannii 1a leaf	70678558	1.6	2.4	2.6
Afrocarpus mannii 1a leaf	6432404	1.4	2.6	2.6
Afrocarpus mannii 1a leaf	14896	1.2	2.5	2.6
Afrocarpus mannii 1a leaf	12313020	1.2	2.6	2.6
Afrocarpus mannii 1a leaf	11463	0.9	2.5	2.6
Afrocarpus mannii 1a leaf	12306047	0.9	2.4	2.6
Afrocarpus mannii 1a leaf	1742210	0.9	2.5	2.6
Afrocarpus mannii 1a leaf	13894537	0.9	2.3	2.6
Afrocarpus mannii 1a leaf	160799	0.8	2.9	2.6
Afrocarpus mannii 1a leaf	5282108	0.7	2.5	2.6
Afrocarpus mannii 1a leaf	5281553	0.4	4.4	2.6
Afrocarpus mannii 1a leaf	92231	0.4	2.7	2.6
Afrocarpus mannii 1a leaf	7463	0.3	5.9	2.6
Afrocarpus mannii 1a leaf	11230	0.3	3.3	2.6
Afrocarpus mannii 1a leaf	17100	0.3	2.5	2.6
Afrocarpus mannii 1a leaf	643779	0.3	3.4	2.6
Afrocarpus mannii 1a leaf	638014	0.3	2.5	2.6
Afrocarpus mannii 1a leaf	7461	0.2	2.7	2.6
Afrocarpus mannii 1a leaf	643820	0.2	2.6	2.6
Afrocarpus mannii 1a leaf	442393	0.2	2.5	2.6
Afrocarpus mannii 1a leaf	442359	0.2	2.3	2.6
Afrocarpus mannii 1a leaf	3084331	0.2	2.9	2.6
Afrocarpus mannii 1a leaf	170833	0.2	2.5	2.6
Afrocarpus mannii 1a leaf	17868	0.1	2.5	2.6
Afrocarpus mannii 1a leaf	6616	0.1	2.5	2.6
Afrocarpus mannii 1a leaf	18818	0.1	2.5	2.6
Afrocarpus mannii 1a leaf	7462	0.1	3.2	2.6
Afrocarpus mannii 1a leaf	6918391	0.1	2.5	2.6
Afrocarpus mannii 1a leaf	7127	0.1	3.7	2.6
Afrocarpus mannii 1a leaf	6427091	0.1	2.7	2.6
Afrocarpus mannii 1a leaf	9862	0.1	2.5	2.6
Afrocarpus mannii 1a leaf	12306048	0.1	2.4	2.6
Afrocarpus mannii 1a leaf	62385	0.1	3.3	2.6
Afrocarpus mannii 1b bark	22311	39.1	2.7	2.6
Afrocarpus mannii 1b bark	5281515	12.4	2.4	2.6
Afrocarpus mannii 1b bark	5317570	11	2.5	2.6
Afrocarpus mannii 1b bark	31253	9.3	2.6	2.6
Afrocarpus mannii 1b bark	6654	6.2	2.6	2.6
Afrocarpus mannii 1b bark	441005	3.3	2.5	2.6
Afrocarpus mannii 1b bark	5281520	2	2.4	2.6
Afrocarpus mannii 1b bark	70678558	1.9	2.4	2.6
Afrocarpus mannii 1b bark	12313020	1.4	2.6	2.6
Afrocarpus mannii 1b bark	14896	1.3	2.5	2.6
Afrocarpus mannii 1b bark	12306047	1.3	2.4	2.6
Afrocarpus mannii 1b bark	6432404	1	2.6	2.6
Afrocarpus mannii 1b bark	5284507	0.8	2.4	2.6
Afrocarpus mannii 1b bark	11463	0.7	2.5	2.6
Afrocarpus mannii 1b bark	1742210	0.7	2.5	2.6
Afrocarpus mannii 1b bark	160799	0.5	2.9	2.6
Afrocarpus mannii 1b bark	7463	0.3	5.9	2.6
Afrocarpus mannii 1b bark	17100	0.3	2.5	2.6
Afrocarpus mannii 1b bark	442359	0.3	2.3	2.6
Afrocarpus mannii 1b bark	442393	0.2	2.5	2.6
Afrocarpus mannii 1b bark	92231	0.2	2.7	2.6
Afrocarpus mannii 1b bark	3084331	0.2	2.9	2.6
Afrocarpus mannii 1b bark	17868	0.1	2.5	2.6
Afrocarpus mannii 1b bark	6616	0.1	2.5	2.6
Afrocarpus mannii 1b bark	18818	0.1	2.5	2.6
Afrocarpus mannii 1b bark	7462	0.1	3.2	2.6
Afrocarpus mannii 1b bark	7461	0.1	2.7	2.6
Afrocarpus mannii 1b bark	11230	0.1	3.3	2.6
Afrocarpus mannii 1b bark	7127	0.1	3.7	2.6
Afrocarpus mannii 1b bark	6427091	0.1	2.7	2.6
Afrocarpus mannii 1b bark	12306048	0.1	2.4	2.6
Agathosma rosmarinifolia	71438214	26.2	2.4	2.47
Agathosma rosmarinifolia	6549	25.9	2.6	2.47
Agathosma rosmarinifolia	7761	11.3	1.9	2.47
Agathosma rosmarinifolia	3084571	4.8	2.5	2.47
Agathosma rosmarinifolia	122484	3.5	2.6	2.47
Agathosma rosmarinifolia	11173	3.1	3.2	2.47
Agathosma rosmarinifolia	6428573	1.3	3.2	2.47
Agathosma rosmarinifolia	11622	1.3	2.4	2.47
Agathosma rosmarinifolia	6429076	1.1	3.4	2.47
Agathosma rosmarinifolia	111037	0.7	2.5	2.47
Agathosma rosmarinifolia	7646	0.5	2.6	2.47
Agathosma rosmarinifolia	7655	0.01	2.5	2.47
Agathosma rosmarinifolia	94147	0.01	3.3	2.47
Agathosma rosmarinifolia	7651	0.01	2.7	2.47
Ageratum conyzoides essential oil	5281515	24.6	2.4	2.46
Ageratum conyzoides essential oil	14350	12.2	2.5	2.46
Ageratum conyzoides essential oil	519764	4.9	2.4	2.46
Ageratum conyzoides essential oil	5281517	3	2.3	2.46
Ageratum conyzoides essential oil	985	1.4	3.3	2.46
Ageratum conyzoides essential oil	92231	0.9	2.7	2.46
Ageratum conyzoides essential oil	12313020	0.8	2.6	2.46
Ageratum conyzoides essential oil	227829	0.7	2.5	2.46
Ageratum conyzoides essential oil	15560276	0.6	2.3	2.46
Ageratum conyzoides essential oil	25245021	0.6	2.4	2.46
Ageratum conyzoides essential oil	5320128	0.6	2.4	2.46
Ageratum conyzoides essential oil	5281516	0.6	2.4	2.46
Ageratum conyzoides essential oil	441005	0.5	2.5	2.46
Ageratum conyzoides essential oil	6429302	0.5	2.4	2.46
Ageratum conyzoides essential oil	5373727	0.4	2.5	2.46
Ageratum conyzoides essential oil	3893	0.3	3.3	2.46
Ageratum conyzoides essential oil	5284507	0.3	2.4	2.46
Ageratum conyzoides essential oil	94403	0.3	2.3	2.46
Ageratum conyzoides essential oil	3314	0.3	3.1	2.46
Ageratum conyzoides essential oil	6448	0.2	2.4	2.46
Ageratum conyzoides essential oil	1549778	0.2	2.2	2.46
Ageratum conyzoides essential oil	518472	0.2	2.4	2.46
Ageratum conyzoides essential oil	11463	0.1	2.5	2.46
Ageratum conyzoides essential oil	14896	0.1	2.5	2.46
Ageratum conyzoides essential oil	18818	0.1	2.5	2.46
Ageratum conyzoides essential oil	5280435	0.1	2.3	2.46
Ageratum conyzoides essential oil	6654	0.1	2.6	2.46
Ageratum conyzoides essential oil	91747196	0.1	2.3	2.46
Ageratum conyzoides essential oil	6549	0.1	2.6	2.46
Ageratum conyzoides essential oil	6616	0.1	2.5	2.46
Aglaia duperreana flower (China)	5280341	51.26	1.7	1.96
Aglaia duperreana flower (China)	12313020	9.66	2.6	1.96
Aglaia duperreana flower (China)	5280341	8.48	1.7	1.96
Aglaia duperreana flower (China)	5281515	3.08	2.4	1.96
Aglaia duperreana flower (China)	11095734	1.8	2.3	1.96
Aglaia duperreana flower (China)	442368	1.22	2.4	1.96
Aglaia duperreana flower (China)	15560252	1.14	2.3	1.96
Aglaia duperreana flower (China)	10104370	1.06	2.6	1.96
Aglaia duperreana flower (China)	6549	0.76	2.6	1.96
Aglaia duperreana flower (China)	6428573	0.74	3.2	1.96
Aglaia duperreana flower (China)	6432404	0.62	2.6	1.96
Aglaia duperreana flower (China)	12303902	0.53	2.4	1.96
Aglaia duperreana flower (China)	18756	0.5	4.4	1.96
Aglaia duperreana flower (China)	12309449	0.27	2.5	1.96
Aglaia duperreana flower (China)	6431475	0.26	3.2	1.96
Aglaia duperreana flower (China)	798	0.24	4	1.96
Aglaia duperreana flower (China)	9231	0.22	2.9	1.96
Aglaia duperreana flower (China)	12206	0.22	2.3	1.96
Aglaia duperreana flower (China)	8794	0.2	5.1	1.96
Aglaia duperreana flower (China)	2758	0.19	2.5	1.96
Aglaia duperreana flower (China)	25793	0.11	3.4	1.96
Aglaia duperreana flower (China)	17868	0.1	2.5	1.96
Aglaia odorata flower (China)	5281520	34.08	2.4	2.47
Aglaia odorata flower (China)	5281517	7.54	2.3	2.47
Aglaia odorata flower (China)	6918391	6.7	2.5	2.47
Aglaia odorata flower (China)	12303902	5.48	2.4	2.47
Aglaia odorata flower (China)	6432404	4.74	2.6	2.47
Aglaia odorata flower (China)	18756	1.53	4.4	2.47
Aglaia odorata flower (China)	6654	0.21	2.6	2.47
Aglaia odorata flower (China)	8294	0.11	1.5	2.47
Aglaia odorata flower (China)	14896	0.1	2.5	2.47
Aglaia odorata flower (China)	31253	0.1	2.6	2.47
Aglaia odorata flower (China)	2758	0.1	2.5	2.47
Aglaia odorata flower (China)	10104370	0.1	2.6	2.47
Aglaia odorata flower (China)	6432312	0.1	2.4	2.47
Aglaia odorata flower (China)	6431475	0.1	3.2	2.47
Aglaia odorata flower (China)	6428573	0.1	3.2	2.47
Aglaia odorata flower (China)	798	0.1	4	2.47
Aglaia odorata flower (China)	98346	0.1	3.4	2.47
Aglaia odorata flower (China)	86770	0.1	2.4	2.47
Aglaia odorata flower (China)	22311	0.1	2.7	2.47
Ainsliaea aptera(aerial part, aerial part)	91723653	14.6	2.5	2.58
Ainsliaea aptera(aerial part, aerial part)	10398656	13.8	2.9	2.58
Ainsliaea aptera(aerial part, aerial part)	92231	11.6	2.7	2.58
Ainsliaea aptera(aerial part, aerial part)	13894537	10.2	2.3	2.58
Ainsliaea aptera(aerial part, aerial part)	5281517	9.5	2.3	2.58
Ainsliaea aptera(aerial part, aerial part)	6432221	7.6	3	2.58
Ainsliaea aptera(aerial part, aerial part)	441005	4.2	2.5	2.58
Ainsliaea aptera(aerial part, aerial part)	5281515	3.3	2.4	2.58
Ainsliaea aptera(aerial part, aerial part)	6918391	3.1	2.5	2.58
Ainsliaea aptera(aerial part, aerial part)	12315492	2.1	2.4	2.58
Ainsliaea aptera(aerial part, aerial part)	12309449	1.4	2.5	2.58
Ainsliaea aptera(aerial part, aerial part)	5352470	1.2	2.3	2.58
Ainsliaea aptera(aerial part, aerial part)	6549	1.2	2.6	2.58
Ainsliaea aptera(aerial part, aerial part)	5355856	1.1	1.6	2.58
Ainsliaea aptera(aerial part, aerial part)	5317319	0.7	2.3	2.58
Ainsliaea aptera(aerial part, aerial part)	6452077	0.7	2.8	2.58
Ainsliaea aptera(aerial part, aerial part)	10408	0.6	2.2	2.58
Ainsliaea aptera(aerial part, aerial part)	17100	0.6	2.5	2.58
Ainsliaea aptera(aerial part, aerial part)	10899740	0.5	2.3	2.58
Ainsliaea aptera(aerial part, aerial part)	12310053	0.5	2.5	2.58
Ainsliaea aptera(aerial part, aerial part)	11276107	0.5	3.2	2.58
Ainsliaea aptera(aerial part, aerial part)	5284507	0.5	2.4	2.58
Ainsliaea aptera(aerial part, aerial part)	6437428	0.5	2.3	2.58
Ainsliaea aptera(aerial part, aerial part)	10421034	0.4	2.6	2.58
Ainsliaea aptera(aerial part, aerial part)	13889654	0.4	2.4	2.58
Ainsliaea aptera(aerial part, aerial part)	14104	0.4	3.7	2.58
Ainsliaea aptera(aerial part, aerial part)	442347	0.4	2.6	2.58
Ainsliaea aptera(aerial part, aerial part)	5281516	0.3	2.4	2.58
Ainsliaea aptera(aerial part, aerial part)	519857	0.3	3.7	2.58
Ainsliaea aptera(aerial part, aerial part)	6857559	0.3	2.6	2.58
Ainsliaea aptera(aerial part, aerial part)	6428444	0.3	2.8	2.58
Ainsliaea aptera(aerial part, aerial part)	101716	0.2	3.2	2.58
Ainsliaea aptera(aerial part, aerial part)	46187190	0.2	3.3	2.58
Ainsliaea aptera(aerial part, aerial part)	6431301	0.2	2.7	2.58
Ainsliaea aptera(aerial part, aerial part)	12306059	0.2	2.5	2.58
Ainsliaea aptera(aerial part, aerial part)	31289	0.2	2.4	2.58
Ainsliaea aptera(aerial part, aerial part)	6428435	0.1	2.8	2.58
Ainsliaea aptera(aerial part, aerial part)	12306048	0.1	2.4	2.58
Ainsliaea aptera(aerial part, aerial part)	6448	0.1	2.4	2.58
Ainsliaea aptera(aerial part, aerial part)	527032	0.1	3.3	2.58
Ainsliaea aptera(aerial part, aerial part)	8175	0.1	2.4	2.58
Ainsliaea aptera(aerial part, aerial part)	15600	0.1	3.9	2.58
Ainsliaea aptera(aerial part, aerial part)	92138	0.1	3	2.58
Ainsliaea aptera(aerial part, aerial part)	637566	0.1	2.6	2.58
Ainsliaea aptera(aerial part, aerial part)	10466745	0.1	2.7	2.58
Ainsliaea aptera(aerial part, aerial part)	12389	0.1	3.9	2.58
Ainsliaea aptera(aerial part, aerial part)	8186	0.1	2.4	2.58
Ajuga chamaepitys (Iran)	14896	34.3	2.5	2.58
Ajuga chamaepitys (Iran)	6654	16.1	2.6	2.58
Ajuga chamaepitys (Iran)	7461	7.7	2.7	2.58
Ajuga chamaepitys (Iran)	22311	6.1	2.7	2.58
Ajuga chamaepitys (Iran)	5317570	5.6	2.5	2.58
Ajuga chamaepitys (Iran)	6432312	3.7	2.4	2.58
Ajuga chamaepitys (Iran)	6549	3.1	2.6	2.58
Ajuga chamaepitys (Iran)	11996452	2.5	3.3	2.58
Ajuga chamaepitys (Iran)	70678558	1.8	2.4	2.58
Ajuga chamaepitys (Iran)	93081	1.7	2.5	2.58
Ajuga chamaepitys (Iran)	62566	1.5	2.5	2.58
Ajuga chamaepitys (Iran)	31253	1.4	2.6	2.58
Ajuga chamaepitys (Iran)	441005	1.1	2.5	2.58
Ajuga chamaepitys (Iran)	12306046	1	2.4	2.58
Ajuga chamaepitys (Iran)	96687	1	3.3	2.58
Ajuga chamaepitys (Iran)	10582	0.8	2.6	2.58
Ajuga chamaepitys (Iran)	9895	0.7	3	2.58
Ajuga chamaepitys (Iran)	17100	0.5	2.5	2.58
Ajuga chamaepitys (Iran)	31289	0.4	2.4	2.58
Ajuga chamaepitys (Iran)	12306047	0.4	2.4	2.58
Ajuga chamaepitys (Iran)	5281519	0.4	2.4	2.58
Ajuga chamaepitys (Iran)	2537	0.3	3.4	2.58
Ajuga chamaepitys (Iran)	12309449	0.3	2.5	2.58
Ajuga chamaepitys (Iran)	42608158	0.3	2.3	2.58
Ajuga chamaepitys (Iran)	5317844	0.2	2.5	2.58
Ajuga chamaepitys essential oil	14896	14	2.5	2.51
Ajuga chamaepitys essential oil	25245021	5.5	2.4	2.51
Ajuga chamaepitys essential oil	91747196	5.5	2.3	2.51
Ajuga chamaepitys essential oil	6654	1.9	2.6	2.51
Ajuga chamaepitys essential oil	12444322	1	2.5	2.51
Ajuga chamaepitys essential oil	65575	0.9	3.3	2.51
Ajuga chamaepitys essential oil	3084331	0.6	2.9	2.51
Ajuga chamaepitys essential oil	5281517	0.6	2.3	2.51
Ajuga chamaepitys essential oil	12313020	0.5	2.6	2.51
Ajuga chamaepitys essential oil	5352437	0.4	2.5	2.51
Ajuga chamaepitys essential oil	10398656	0.3	2.9	2.51
Ajuga chamaepitys essential oil	5281516	0.2	2.4	2.51
Ajuga chamaepitys essential oil	5281553	0.2	4.4	2.51
Ajuga chamaepitys essential oil	10364	0.2	3.7	2.51
Ajuga chamaepitys essential oil	11976203	0.2	3.2	2.51
Ajuga chamaepitys essential oil	17100	0.2	2.5	2.51
Ajuga chamaepitys essential oil	1549778	0.1	2.2	2.51
Ajuga chamaepitys essential oil	92313	0.1	2.6	2.51
Ajuga chamaepitys essential oil	519857	0.1	3.7	2.51
Ajuga chamaepitys essential oil	6431467	0.1	1.4	2.51
Ajuga chamaepitys essential oil	6857383	0.1	2.6	2.51
Ajuga chamaepitys essential oil	6428553	0.1	2.4	2.51
Ajuga chamaepitys essential oil	8193	0.1	3.3	2.51
Ajuga chamaepitys essential oil	5320128	0.1	2.4	2.51
Ajuga chamaepitys essential oil	14350	0.1	2.5	2.51
Ajuga chamaepitys essential oil	439570	0.1	3.3	2.51
Ajuga chamaepitys essential oil	6616	0.1	2.5	2.51
Ajuga chamaepitys essential oil	5318102	0.1	2.3	2.51
Ajuga chamaepitys essential oil	2969	0.1	3.3	2.51
Ajuga chamaepitys essential oil	15560276	0.1	2.3	2.51
Ajuga integrifolia(leaf, leaf)	439250	18.4	2.7	2.48
Ajuga integrifolia(leaf, leaf)	7460	15.54	1.8	2.48
Ajuga integrifolia(leaf, leaf)	5281520	15.54	2.4	2.48
Ajuga integrifolia(leaf, leaf)	31253	14.6	2.6	2.48
Ajuga integrifolia(leaf, leaf)	92138	12.96	3	2.48
Ajuga integrifolia(leaf, leaf)	6616	12.86	2.5	2.48
Ajuga integrifolia(leaf, leaf)	5281515	8.16	2.4	2.48
Alpinia calcarata 1b rhizome	2758	42.2	2.5	2.6
Alpinia calcarata 1b rhizome	107217	14.7	2.4	2.6
Alpinia calcarata 1b rhizome	6616	7.6	2.5	2.6
Alpinia calcarata 1b rhizome	14896	6.9	2.5	2.6
Alpinia calcarata 1b rhizome	17100	5.3	2.5	2.6
Alpinia calcarata 1b rhizome	2537	5	3.4	2.6
Alpinia calcarata 1b rhizome	6654	4.4	2.6	2.6
Alpinia calcarata 1b rhizome	64685	2.5	3.6	2.6
Alpinia calcarata 1b rhizome	11230	1.1	3.3	2.6
Alpinia calcarata 1b rhizome	439711	1.1	3.6	2.6
Alpinia calcarata 1b rhizome	31253	0.7	2.6	2.6
Alpinia calcarata 1b rhizome	14525	0.6	3.4	2.6
Alpinia calcarata 1b rhizome	6549	0.4	2.6	2.6
Alpinia calcarata 1b rhizome	111037	0.4	2.5	2.6
Alpinia calcarata 1b rhizome	93009	0.3	2.4	2.6
Alpinia calcarata 1b rhizome	88302	0.3	2.7	2.6
Alpinia calcarata 1b rhizome	10582	0.3	2.6	2.6
Alpinia calcarata 1b rhizome	79035	0.2	1.5	2.6
Alpinia calcarata 1b rhizome	7461	0.2	2.7	2.6
Alpinia calcarata 1b rhizome	14104	0.2	3.7	2.6
Alpinia calcarata 1b rhizome	9855795	0.2	2.6	2.6
Alpinia calcarata 1b rhizome	17868	0.1	2.5	2.6
Alpinia calcarata 1b rhizome	7460	0.1	1.8	2.6
Alpinia calcarata 1b rhizome	5320250	0.1	4.4	2.6
Alpinia calcarata 1b rhizome	5281515	0.1	2.4	2.6
Alpinia calcarata 1b rhizome	92138	0.1	3	2.6
Alpinia calcarata 1b rhizome	65724	0.1	2.8	2.6
Alpinia calcarata 1b rhizome	5281517	0.1	2.3	2.6
Alpinia calcarata 1b rhizome	5281553	0.05	4.4	2.6
Alpinia calcarata 1b rhizome	6429302	0.05	2.4	2.6
Alpinia calcarata 1b rhizome	5284507	0.01	2.4	2.6
Alpinia calcarata(flower, flower)	2758	12.8	2.5	2.56
Alpinia calcarata(flower, flower)	440967	12.5	2.5	2.56
Alpinia calcarata(flower, flower)	637520	12.3	2.5	2.56
Alpinia calcarata(flower, flower)	5463721	8.7	2.3	2.56
Alpinia calcarata(flower, flower)	101731	7.3	2.5	2.56
Alpinia calcarata(flower, flower)	5281515	4	2.4	2.56
Alpinia calcarata(flower, flower)	90785	3.6	1.8	2.56
Alpinia calcarata(flower, flower)	1742210	2.5	2.5	2.56
Alpinia calcarata(flower, flower)	6654	2.4	2.6	2.56
Alpinia calcarata(flower, flower)	17100	2.4	2.5	2.56
Alpinia calcarata(flower, flower)	15560276	2.2	2.3	2.56
Alpinia calcarata(flower, flower)	6448	1.9	2.4	2.56
Alpinia calcarata(flower, flower)	2345	1.3	3.7	2.56
Alpinia calcarata(flower, flower)	6616	1.3	2.5	2.56
Alpinia calcarata(flower, flower)	439250	1.3	2.7	2.56
Alpinia calcarata(flower, flower)	5281517	1.2	2.3	2.56
Alpinia calcarata(flower, flower)	5281553	1	4.4	2.56
Alpinia calcarata(flower, flower)	2537	1	3.4	2.56
Alpinia calcarata(flower, flower)	24884162	0.9	3.4	2.56
Alpinia calcarata(flower, flower)	5284507	0.9	2.4	2.56
Alpinia calcarata(flower, flower)	7463	0.8	5.9	2.56
Alpinia calcarata(flower, flower)	31253	0.7	2.6	2.56
Alpinia calcarata(flower, flower)	11463	0.7	2.5	2.56
Alpinia calcarata(flower, flower)	64685	0.6	3.6	2.56
Alpinia calcarata(flower, flower)	5281520	0.6	2.4	2.56
Alpinia calcarata(flower, flower)	1549108	0.5	2.3	2.56
Alpinia calcarata(flower, flower)	15094	0.5	2.6	2.56
Alpinia calcarata(flower, flower)	637566	0.5	2.6	2.56
Alpinia calcarata(flower, flower)	6549	0.4	2.6	2.56
Alpinia calcarata(flower, flower)	61130	0.4	2.7	2.56
Alpinia calcarata(flower, flower)	6428458	0.3	2.5	2.56
Alpinia calcarata(flower, flower)	5281516	0.3	2.4	2.56
Alpinia calcarata(flower, flower)	638011	0.3	3.4	2.56
Alpinia calcarata(flower, flower)	441005	0.2	2.5	2.56
Alpinia calcarata(flower, flower)	1201551	0.2	2.6	2.56
Alpinia calcarata(flower, flower)	10899740	0.2	2.3	2.56
Alpinia calcarata(flower, flower)	13187	0.2	2.4	2.56
Alpinia calcarata(flower, flower)	6427102	0.2	2.5	2.56
Alpinia calcarata(flower, flower)	3083834	0.2	3.1	2.56
Alpinia calcarata(flower, flower)	6450812	0.2	2.3	2.56
Alpinia calcarata(flower, flower)	8748	0.2	3.1	2.56
Alpinia calcarata(flower, flower)	6432005	0.2	2.8	2.56
Alpinia calcarata(flower, flower)	7461	0.2	2.7	2.56
Alpinia calcarata(flower, flower)	11006	0.2	3.9	2.56
Alpinia calcarata(flower, flower)	6321405	0.2	3.7	2.56
Alpinia calcarata(flower, flower)	643779	0.2	3.4	2.56
Alpinia calcarata(flower, flower)	12391	0.2	3.9	2.56
Alpinia calcarata(flower, flower)	8748	0.2	3.1	2.56
Alpinia calcarata(flower, flower)	62385	0.1	3.3	2.56
Alpinia calcarata(flower, flower)	10398656	0.1	2.9	2.56
Alpinia calcarata(flower, flower)	92762	0.1	2.5	2.56
Alpinia calcarata(flower, flower)	439711	0.1	3.6	2.56
Alpinia calcarata(flower, flower)	7460	0.1	1.8	2.56
Alpinia calcarata(flower, flower)	93081	0.1	2.5	2.56
Alpinia calcarata(flower, flower)	6973643	0.1	3.6	2.56
Alpinia calcarata(flower, flower)	10704181	0.1	2.3	2.56
Alpinia calcarata(flower, flower)	10887971	0.1	2.5	2.56
Alpinia calcarata(flower, flower)	445070	0.1	2.3	2.56
Alpinia calcarata(flower, flower)	12315151	0.1	3.2	2.56
Alpinia calcarata(leaf, leaf)	440967	29.1	2.5	2.57
Alpinia calcarata(leaf, leaf)	2758	21.9	2.5	2.57
Alpinia calcarata(leaf, leaf)	6654	6.3	2.6	2.57
Alpinia calcarata(leaf, leaf)	442347	6.1	2.6	2.57
Alpinia calcarata(leaf, leaf)	2537	4.9	3.4	2.57
Alpinia calcarata(leaf, leaf)	6616	3.5	2.5	2.57
Alpinia calcarata(leaf, leaf)	177773	3.3	2.4	2.57
Alpinia calcarata(leaf, leaf)	637520	2	2.5	2.57
Alpinia calcarata(leaf, leaf)	12304196	1.8	2.5	2.57
Alpinia calcarata(leaf, leaf)	31253	1.3	2.6	2.57
Alpinia calcarata(leaf, leaf)	17100	1.2	2.5	2.57
Alpinia calcarata(leaf, leaf)	5281522	1.1	2.4	2.57
Alpinia calcarata(leaf, leaf)	11463	0.9	2.5	2.57
Alpinia calcarata(leaf, leaf)	5281517	0.8	2.3	2.57
Alpinia calcarata(leaf, leaf)	6950273	0.8	2.5	2.57
Alpinia calcarata(leaf, leaf)	10104370	0.6	2.6	2.57
Alpinia calcarata(leaf, leaf)	5284507	0.6	2.4	2.57
Alpinia calcarata(leaf, leaf)	64685	0.5	3.6	2.57
Alpinia calcarata(leaf, leaf)	11230	0.5	3.3	2.57
Alpinia calcarata(leaf, leaf)	6549	0.3	2.6	2.57
Alpinia calcarata(leaf, leaf)	13889654	0.2	2.4	2.57
Alpinia calcarata(leaf, leaf)	70678558	0.2	2.4	2.57
Alpinia calcarata(leaf, leaf)	439250	0.2	2.7	2.57
Alpinia calcarata(leaf, leaf)	443156	0.1	2.5	2.57
Alpinia calcarata(leaf, leaf)	1201551	0.1	2.6	2.57
Alpinia calcarata(leaf, leaf)	88302	0.1	2.7	2.57
Alpinia calcarata(leaf, leaf)	5352145	0.1	2.2	2.57
Alpinia calcarata(leaf, leaf)	13918681	0.1	2.6	2.57
Alpinia calcarata(leaf, leaf)	62385	0.1	3.3	2.57
Alpinia calcarata(leaf, leaf)	85582292	0.1	2.6	2.57
Alpinia calcarata(leaf, leaf)	10976	0.1	3.3	2.57
Alpinia calcarata(leaf, leaf)	93073	0.1	3.5	2.57
Alpinia calcarata(leaf, leaf)	32735	0.1	2.7	2.57
Alpinia calcarata(leaf, leaf)	180	0.1	2.7	2.57
Alpinia calcarata(leaf, leaf)	439711	0.1	3.6	2.57
Alpinia calcarata(leaf, leaf)	7460	0.1	1.8	2.57
Alpinia calcarata(leaf, leaf)	7462	0.1	3.2	2.57
Alpinia calcarata(leaf, leaf)	17868	0.1	2.5	2.57
Alpinia calcarata(leaf, leaf)	101680	0.1	3.5	2.57
Alpinia calcarata(leaf, leaf)	7461	0.1	2.7	2.57
Alpinia calcarata(leaf, leaf)	10582	0.1	2.6	2.57
Alpinia calcarata(leaf, leaf)	31289	0.1	2.4	2.57
Alpinia calcarata(leaf, leaf)	12391	0.1	3.9	2.57
Alpinia calcarata(leaf, leaf)	121719	0.1	2.5	2.57
Alpinia calcarata(leaf, leaf)	79035	0.1	1.5	2.57
Alpinia calcarata(root, root)	6427102	45.2	2.5	2.6
Alpinia calcarata(root, root)	6427102	37.6	2.5	2.6
Alpinia calcarata(root, root)	2758	15.6	2.5	2.6
Alpinia calcarata(root, root)	2758	15.1	2.5	2.6
Alpinia calcarata(root, root)	6616	13.6	2.5	2.6
Alpinia calcarata(root, root)	6616	9	2.5	2.6
Alpinia calcarata(root, root)	6654	5.9	2.6	2.6
Alpinia calcarata(root, root)	64685	5.2	3.6	2.6
Alpinia calcarata(root, root)	6654	3.5	2.6	2.6
Alpinia calcarata(root, root)	64685	2.9	3.6	2.6
Alpinia calcarata(root, root)	5463721	2	2.3	2.6
Alpinia calcarata(root, root)	6448	1.9	2.4	2.6
Alpinia calcarata(root, root)	439711	1.6	3.6	2.6
Alpinia calcarata(root, root)	439250	1.5	2.7	2.6
Alpinia calcarata(root, root)	31253	1.5	2.6	2.6
Alpinia calcarata(root, root)	442347	1.5	2.6	2.6
Alpinia calcarata(root, root)	439711	1.3	3.6	2.6
Alpinia calcarata(root, root)	101731	1.3	2.5	2.6
Alpinia calcarata(root, root)	111037	1.3	2.5	2.6
Alpinia calcarata(root, root)	111037	1	2.5	2.6
Alpinia calcarata(root, root)	17100	1	2.5	2.6
Alpinia calcarata(root, root)	15560330	1	3.5	2.6
Alpinia calcarata(root, root)	10104370	0.9	2.6	2.6
Alpinia calcarata(root, root)	7461	0.9	2.7	2.6
Alpinia calcarata(root, root)	11230	0.8	3.3	2.6
Alpinia calcarata(root, root)	17100	0.8	2.5	2.6
Alpinia calcarata(root, root)	440967	0.7	2.5	2.6
Alpinia calcarata(root, root)	14104	0.7	3.7	2.6
Alpinia calcarata(root, root)	12304196	0.7	2.5	2.6
Alpinia calcarata(root, root)	180	0.7	2.7	2.6
Alpinia calcarata(root, root)	6950273	0.7	2.5	2.6
Alpinia calcarata(root, root)	9855795	0.7	2.6	2.6
Alpinia calcarata(root, root)	2537	0.6	3.4	2.6
Alpinia calcarata(root, root)	11463	0.6	2.5	2.6
Alpinia calcarata(root, root)	6432005	0.6	2.8	2.6
Alpinia calcarata(root, root)	6429274	0.5	2.4	2.6
Alpinia calcarata(root, root)	11230	0.5	3.3	2.6
Alpinia calcarata(root, root)	2537	0.5	3.4	2.6
Alpinia calcarata(root, root)	641423	0.4	3.4	2.6
Alpinia calcarata(root, root)	6549	0.4	2.6	2.6
Alpinia calcarata(root, root)	101680	0.4	3.5	2.6
Alpinia calcarata(root, root)	177773	0.4	2.4	2.6
Alpinia calcarata(root, root)	6549	0.4	2.6	2.6
Alpinia calcarata(root, root)	15560276	0.3	2.3	2.6
Alpinia calcarata(root, root)	521710	0.3	2.3	2.6
Alpinia calcarata(root, root)	3084331	0.3	2.9	2.6
Alpinia calcarata(root, root)	79035	0.3	1.5	2.6
Alpinia calcarata(root, root)	439570	0.3	3.3	2.6
Alpinia calcarata(root, root)	92138	0.3	3	2.6
Alpinia calcarata(root, root)	14525	0.3	3.4	2.6
Alpinia calcarata(root, root)	227829	0.3	2.5	2.6
Alpinia calcarata(root, root)	441005	0.2	2.5	2.6
Alpinia calcarata(root, root)	10398656	0.2	2.9	2.6
Alpinia calcarata(root, root)	7460	0.2	1.8	2.6
Alpinia calcarata(root, root)	5281517	0.2	2.3	2.6
Alpinia calcarata(root, root)	5281515	0.2	2.4	2.6
Alpinia calcarata(root, root)	14525	0.2	3.4	2.6
Alpinia calcarata(root, root)	637566	0.2	2.6	2.6
Alpinia calcarata(root, root)	12391	0.2	3.9	2.6
Alpinia calcarata(root, root)	24884162	0.2	3.4	2.6
Alpinia calcarata(root, root)	8748	0.2	3.1	2.6
Alpinia calcarata(root, root)	440967	0.2	2.5	2.6
Alpinia calcarata(root, root)	13918681	0.2	2.6	2.6
Alpinia calcarata(root, root)	6427071	0.2	3.6	2.6
Alpinia calcarata(root, root)	1252759	0.2	2.3	2.6
Alpinia calcarata(root, root)	92762	0.2	2.5	2.6
Alpinia calcarata(root, root)	10104370	0.2	2.6	2.6
Alpinia calcarata(root, root)	90785	0.2	1.8	2.6
Alpinia calcarata(root, root)	442363	0.2	2.7	2.6
Alpinia calcarata(root, root)	5284507	0.2	2.4	2.6
Alpinia calcarata(root, root)	79035	0.2	1.5	2.6
Alpinia calcarata(root, root)	1201551	0.1	2.6	2.6
Alpinia calcarata(root, root)	91723653	0.1	2.5	2.6
Alpinia calcarata(root, root)	442359	0.1	2.3	2.6
Alpinia calcarata(root, root)	3083834	0.1	3.1	2.6
Alpinia calcarata(root, root)	1742210	0.1	2.5	2.6
Alpinia calcarata(root, root)	6918391	0.1	2.5	2.6
Alpinia calcarata(root, root)	6973643	0.1	3.6	2.6
Alpinia calcarata(root, root)	6450812	0.1	2.3	2.6
Alpinia calcarata(root, root)	17868	0.1	2.5	2.6
Alpinia calcarata(root, root)	5281520	0.1	2.4	2.6
Alpinia calcarata(root, root)	10704181	0.1	2.3	2.6
Alpinia calcarata(root, root)	61130	0.1	2.7	2.6
Alpinia calcarata(root, root)	10887971	0.1	2.5	2.6
Alpinia calcarata(root, root)	445070	0.1	2.3	2.6
Alpinia calcarata(root, root)	88302	0.1	2.7	2.6
Alpinia calcarata(root, root)	6857487	0.1	2.4	2.6
Alpinia calcarata(root, root)	6428435	0.1	2.8	2.6
Alpinia calcarata(root, root)	85582292	0.1	2.6	2.6
Alpinia calcarata(root, root)	6428573	0.1	3.2	2.6
Alpinia calcarata(root, root)	93073	0.1	3.5	2.6
Alpinia calcarata(root, root)	70678558	0.1	2.4	2.6
Alpinia calcarata(root, root)	91508	0.1	2.3	2.6
Alpinia calcarata(root, root)	6918391	0.1	2.5	2.6
Alpinia calcarata(root, root)	91457	0.1	3.3	2.6
Alpinia calcarata(root, root)	5281517	0.1	2.3	2.6
Alpinia calcarata(root, root)	17868	0.1	2.5	2.6
Alpinia calcarata(root, root)	638011	0.1	3.4	2.6
Alpinia calcarata(root, root)	7461	0.1	2.7	2.6
Alpinia calcarata(root, root)	524251	0.1	2.6	2.6
Alpinia calcarata(root, root)	23623868	0.1	2.5	2.6
Alpinia calcarata(root, root)	5281522	0.1	2.4	2.6
Alpinia calcarata(root, root)	94579	0.1	2.4	2.6
Alpinia calcarata(root, root)	8294	0.1	1.5	2.6
Alpinia calcarata(root, root)	31253	0.1	2.6	2.6
Alpinia calcarata(root, root)	7463	0.1	5.9	2.6
Alpinia chinensis flower (Vietnam)	5281516	26.5	2.4	2.45
Alpinia chinensis flower (Vietnam)	5281520	22.3	2.4	2.45
Alpinia chinensis flower (Vietnam)	10104370	17.1	2.6	2.45
Alpinia chinensis flower (Vietnam)	5281515	13.1	2.4	2.45
Alpinia chinensis flower (Vietnam)	86608	5.6	2.4	2.45
Alpinia chinensis flower (Vietnam)	12315492	2.5	2.4	2.45
Alpinia chinensis flower (Vietnam)	5352653	1.5	2.5	2.45
Alpinia chinensis flower (Vietnam)	6918391	1.3	2.5	2.45
Alpinia chinensis flower (Vietnam)	638500	1.1	2.3	2.45
Alpinia chinensis flower (Vietnam)	5318734	0.9	2.8	2.45
Alpinia chinensis flower (Vietnam)	5317570	0.7	2.5	2.45
Alpinia chinensis flower (Vietnam)	11095734	0.4	2.3	2.45
Alpinia chinensis flower (Vietnam)	3084311	0.4	2.9	2.45
Alpinia chinensis flower (Vietnam)	5284507	0.4	2.4	2.45
Alpinia chinensis flower (Vietnam)	14896	0.3	2.5	2.45
Alpinia chinensis flower (Vietnam)	2758	0.3	2.5	2.45
Alpinia chinensis flower (Vietnam)	1742210	0.3	2.5	2.45
Alpinia chinensis flower (Vietnam)	6654	0.1	2.6	2.45
Alpinia chinensis flower (Vietnam)	70678558	0.1	2.4	2.45
Alpinia chinensis flower (Vietnam)	7635	0.1	2.7	2.45
Alpinia chinensis flower (Vietnam)	31253	0.05	2.6	2.45
Alpinia chinensis flower (Vietnam)	6549	0.05	2.6	2.45
Alpinia chinensis flower (Vietnam)	17100	0.05	2.5	2.45
Alpinia chinensis flower (Vietnam)	6432404	0.05	2.6	2.45
Alpinia chinensis flower (Vietnam)	3314	0.05	3.1	2.45
Alpinia chinensis flower (Vietnam)	637511	0.05	3.7	2.45
Alpinia chinensis flower (Vietnam)	6429320	0.05	2.6	2.45
Alpinia chinensis flower (Vietnam)	22311	0.05	2.7	2.45
Alpinia chinensis root (Vietnam)	1742210	13.2	2.5	2.54
Alpinia chinensis root (Vietnam)	10104370	10.4	2.6	2.54
Alpinia chinensis root (Vietnam)	521334	8.6	2.5	2.54
Alpinia chinensis root (Vietnam)	5281520	6.2	2.4	2.54
Alpinia chinensis root (Vietnam)	5281515	5.2	2.4	2.54
Alpinia chinensis root (Vietnam)	9855795	5.2	2.6	2.54
Alpinia chinensis root (Vietnam)	5318734	4.4	2.8	2.54
Alpinia chinensis root (Vietnam)	2758	3.2	2.5	2.54
Alpinia chinensis root (Vietnam)	442393	1.6	2.5	2.54
Alpinia chinensis root (Vietnam)	14896	0.8	2.5	2.54
Alpinia chinensis root (Vietnam)	6918391	0.8	2.5	2.54
Alpinia chinensis root (Vietnam)	17100	0.6	2.5	2.54
Alpinia chinensis root (Vietnam)	11230	0.4	3.3	2.54
Alpinia chinensis root (Vietnam)	6654	0.2	2.6	2.54
Alpinia chinensis root (Vietnam)	7463	0.05	5.9	2.54
Alpinia chinensis root (Vietnam)	10582	0.05	2.6	2.54
Alpinia chinensis root (Vietnam)	22311	0.05	2.7	2.54
Alpinia conchigera (Malaysia)	12315492	20.5	2.4	2.53
Alpinia conchigera (Malaysia)	10104370	12.1	2.6	2.53
Alpinia conchigera (Malaysia)	2758	11.56	2.5	2.53
Alpinia conchigera (Malaysia)	5281515	4.39	2.4	2.53
Alpinia conchigera (Malaysia)	520383	3.67	1.8	2.53
Alpinia conchigera (Malaysia)	5317319	3.59	2.3	2.53
Alpinia conchigera (Malaysia)	14896	3.27	2.5	2.53
Alpinia conchigera (Malaysia)	68148	3.27	3.4	2.53
Alpinia conchigera (Malaysia)	11230	2.17	3.3	2.53
Alpinia conchigera (Malaysia)	17100	1.62	2.5	2.53
Alpinia conchigera (Malaysia)	6654	1.36	2.6	2.53
Alpinia conchigera (Malaysia)	12395	1.29	1.8	2.53
Alpinia conchigera (Malaysia)	445070	1.17	2.3	2.53
Alpinia conchigera (Malaysia)	31253	0.89	2.6	2.53
Alpinia conchigera (Malaysia)	6432312	0.85	2.4	2.53
Alpinia conchigera (Malaysia)	3314	0.76	3.1	2.53
Alpinia conchigera (Malaysia)	5320250	0.62	4.4	2.53
Alpinia conchigera (Malaysia)	12398	0.62	3.9	2.53
Alpinia conchigera (Malaysia)	26049	0.46	2.5	2.53
Alpinia conchigera (Malaysia)	86608	0.44	2.4	2.53
Alpinia conchigera (Malaysia)	12309449	0.4	2.5	2.53
Alpinia conchigera (Malaysia)	18818	0.34	2.5	2.53
Alpinia conchigera (Malaysia)	81505	0.34	2.5	2.53
Alpinia conchigera (Malaysia)	1549025	0.27	2.3	2.53
Alpinia conchigera (Malaysia)	10364	0.27	3.7	2.53
Alpinia conchigera (Malaysia)	70678558	0.24	2.4	2.53
Alpinia conchigera (Malaysia)	7127	0.22	3.7	2.53
Alpinia conchigera (Malaysia)	11463	0.21	2.5	2.53
Alpinia conchigera (Malaysia)	17868	0.11	2.5	2.53
Alpinia conchigera (Malaysia)	527424	0.11	3.4	2.53
Alpinia conchigera (Malaysia)	7463	0.01	5.9	2.53
Alpinia nigra(leaf, leaf)	440967	56.27	2.5	2.49
Alpinia nigra(leaf, leaf)	440967	56.27	2.5	2.49
Alpinia nigra(leaf, leaf)	5281520	13.7	2.4	2.49
Alpinia nigra(leaf, leaf)	5281520	13.7	2.4	2.49
Alpinia nigra(leaf, leaf)	5281516	7.92	2.4	2.49
Alpinia nigra(leaf, leaf)	5281516	7.92	2.4	2.49
Alpinia nigra(leaf, leaf)	5281515	6.46	2.4	2.49
Alpinia nigra(leaf, leaf)	5281515	6.46	2.4	2.49
Alpinia nigra(leaf, leaf)	10704181	3.81	2.3	2.49
Alpinia nigra(leaf, leaf)	10704181	3.81	2.3	2.49
Alpinia nigra(leaf, leaf)	136745	3.49	2.7	2.49
Alpinia nigra(leaf, leaf)	1742210	3.29	2.5	2.49
Alpinia nigra(leaf, leaf)	1742210	3.29	2.5	2.49
Alpinia nigra(leaf, leaf)	7393	1.99	3.5	2.49
Alpinia nigra(leaf, leaf)	64685	1.9	3.6	2.49
Alpinia nigra(leaf, leaf)	88297	1.9	2.7	2.49
Alpinia nigra(leaf, leaf)	22831540	1.16	2.5	2.49
Alpinia nigra(leaf, leaf)	22831540	1.16	2.5	2.49
Alpinia smithiae(leaf, leaf)	5281515	27.22	2.4	2.6
Alpinia smithiae(leaf, leaf)	2758	14.68	2.5	2.6
Alpinia smithiae(leaf, leaf)	31253	8.64	2.6	2.6
Alpinia smithiae(leaf, leaf)	10887971	7.35	2.5	2.6
Alpinia smithiae(leaf, leaf)	2537	6.3	3.4	2.6
Alpinia smithiae(leaf, leaf)	17868	4.09	2.5	2.6
Alpinia smithiae(leaf, leaf)	6654	3.94	2.6	2.6
Alpinia smithiae(leaf, leaf)	7462	3.41	3.2	2.6
Alpinia smithiae(leaf, leaf)	6428458	2.26	2.5	2.6
Alpinia smithiae(leaf, leaf)	11230	1.87	3.3	2.6
Alpinia smithiae(leaf, leaf)	439250	1.48	2.7	2.6
Alpinia smithiae(leaf, leaf)	637566	1.37	2.6	2.6
Alpinia smithiae(leaf, leaf)	6549	1.27	2.6	2.6
Alpinia smithiae(leaf, leaf)	443156	1.02	2.5	2.6
Alpinia smithiae(leaf, leaf)	7460	0.94	1.8	2.6
Alpinia smithiae(leaf, leaf)	8294	0.94	1.5	2.6
Alpinia smithiae(leaf, leaf)	3314	0.82	3.1	2.6
Alpinia smithiae(leaf, leaf)	1549026	0.82	2.3	2.6
Alpinia smithiae(leaf, leaf)	6616	0.68	2.5	2.6
Alpinia smithiae(leaf, leaf)	17100	0.64	2.5	2.6
Alpinia smithiae(leaf, leaf)	5281520	0.57	2.4	2.6
Alpinia smithiae(leaf, leaf)	637520	0.54	2.5	2.6
Alpinia smithiae(leaf, leaf)	440967	0.52	2.5	2.6
Alpinia smithiae(leaf, leaf)	7463	0.36	5.9	2.6
Alpinia smithiae(leaf, leaf)	64685	0.25	3.6	2.6
Alpinia smithiae(leaf, leaf)	1549108	0.22	2.3	2.6
Alpinia smithiae(leaf, leaf)	1549107	0.17	2.3	2.6
Alpinia smithiae(leaf, leaf)	6950273	0.17	2.5	2.6
Alpinia smithiae(leaf, leaf)	6918391	0.16	2.5	2.6
Alpinia smithiae(leaf, leaf)	91723653	0.15	2.5	2.6
Alpinia smithiae(leaf, leaf)	6448	0.13	2.4	2.6
Alpinia smithiae(leaf, leaf)	8815	0.12	3.8	2.6
Alpinia smithiae(leaf, leaf)	10104370	0.11	2.6	2.6
Alpinia smithiae(leaf, leaf)	1742210	0.11	2.5	2.6
Alpinia smithiae(leaf, leaf)	92776	0.11	3.2	2.6
Alpinia smithiae(leaf, leaf)	11142	0.09	2.5	2.6
Alpinia smithiae(leaf, leaf)	70678558	0.08	2.4	2.6
Alpinia smithiae(leaf, leaf)	8842	0.07	2.4	2.6
Alpinia smithiae(leaf, leaf)	12309449	0.06	2.5	2.6
Alpinia smithiae(leaf, leaf)	20057139	0.05	3.1	2.6
Alpinia smithiae(leaf, leaf)	523825	0.05	3.5	2.6
Alpinia smithiae(leaf, leaf)	9017	0.05	1.5	2.6
Alpinia smithiae(leaf, leaf)	7136	0.05	3.4	2.6
Alpinia smithiae(leaf, leaf)	643779	0.05	3.4	2.6
Alpinia smithiae(leaf, leaf)	5284507	0.05	2.4	2.6
Alpinia smithiae(rhizome, rhizome)	5281515	29.98	2.4	2.56
Alpinia smithiae(rhizome, rhizome)	17100	15.1	2.5	2.56
Alpinia smithiae(rhizome, rhizome)	31253	14.36	2.6	2.56
Alpinia smithiae(rhizome, rhizome)	6427102	12.5	2.5	2.56
Alpinia smithiae(rhizome, rhizome)	2758	10.57	2.5	2.56
Alpinia smithiae(rhizome, rhizome)	1742210	10.1	2.5	2.56
Alpinia smithiae(rhizome, rhizome)	5284507	10.1	2.4	2.56
Alpinia smithiae(rhizome, rhizome)	5281515	9.77	2.4	2.56
Alpinia smithiae(rhizome, rhizome)	10887971	9.28	2.5	2.56
Alpinia smithiae(rhizome, rhizome)	5273467	7.23	2.6	2.56
Alpinia smithiae(rhizome, rhizome)	15094	5.47	2.6	2.56
Alpinia smithiae(rhizome, rhizome)	6654	5.22	2.6	2.56
Alpinia smithiae(rhizome, rhizome)	637520	3.87	2.5	2.56
Alpinia smithiae(rhizome, rhizome)	441005	3.48	2.5	2.56
Alpinia smithiae(rhizome, rhizome)	6549	2.62	2.6	2.56
Alpinia smithiae(rhizome, rhizome)	64685	2.17	3.6	2.56
Alpinia smithiae(rhizome, rhizome)	91748749	2.16	3.8	2.56
Alpinia smithiae(rhizome, rhizome)	11230	2.15	3.3	2.56
Alpinia smithiae(rhizome, rhizome)	2758	2.14	2.5	2.56
Alpinia smithiae(rhizome, rhizome)	17868	2.11	2.5	2.56
Alpinia smithiae(rhizome, rhizome)	11230	2.07	3.3	2.56
Alpinia smithiae(rhizome, rhizome)	5281520	1.96	2.4	2.56
Alpinia smithiae(rhizome, rhizome)	5320651	1.86	2.6	2.56
Alpinia smithiae(rhizome, rhizome)	7460	1.82	1.8	2.56
Alpinia smithiae(rhizome, rhizome)	10037034	1.8	2.5	2.56
Alpinia smithiae(rhizome, rhizome)	520383	1.77	1.8	2.56
Alpinia smithiae(rhizome, rhizome)	91747230	1.72	1.9	2.56
Alpinia smithiae(rhizome, rhizome)	111037	1.53	2.5	2.56
Alpinia smithiae(rhizome, rhizome)	443156	1.51	2.5	2.56
Alpinia smithiae(rhizome, rhizome)	6448	1.5	2.4	2.56
Alpinia smithiae(rhizome, rhizome)	439711	1.49	3.6	2.56
Alpinia smithiae(rhizome, rhizome)	527418	1.47	3.3	2.56
Alpinia smithiae(rhizome, rhizome)	7462	1.46	3.2	2.56
Alpinia smithiae(rhizome, rhizome)	6616	1.44	2.5	2.56
Alpinia smithiae(rhizome, rhizome)	6428458	1.31	2.5	2.56
Alpinia smithiae(rhizome, rhizome)	2537	1.21	3.4	2.56
Alpinia smithiae(rhizome, rhizome)	637566	0.82	2.6	2.56
Alpinia smithiae(rhizome, rhizome)	17100	0.81	2.5	2.56
Alpinia smithiae(rhizome, rhizome)	8815	0.81	3.8	2.56
Alpinia smithiae(rhizome, rhizome)	440967	0.64	2.5	2.56
Alpinia smithiae(rhizome, rhizome)	3314	0.64	3.1	2.56
Alpinia smithiae(rhizome, rhizome)	5281520	0.64	2.4	2.56
Alpinia smithiae(rhizome, rhizome)	64685	0.61	3.6	2.56
Alpinia smithiae(rhizome, rhizome)	92776	0.54	3.2	2.56
Alpinia smithiae(rhizome, rhizome)	439250	0.5	2.7	2.56
Alpinia smithiae(rhizome, rhizome)	1549107	0.42	2.3	2.56
Alpinia smithiae(rhizome, rhizome)	1549026	0.31	2.3	2.56
Alpinia smithiae(rhizome, rhizome)	7463	0.31	5.9	2.56
Alpinia smithiae(rhizome, rhizome)	441005	0.28	2.5	2.56
Alpinia smithiae(rhizome, rhizome)	1742210	0.26	2.5	2.56
Alpinia smithiae(rhizome, rhizome)	6918391	0.24	2.5	2.56
Alpinia smithiae(rhizome, rhizome)	6448	0.23	2.4	2.56
Alpinia smithiae(rhizome, rhizome)	6950273	0.23	2.5	2.56
Alpinia smithiae(rhizome, rhizome)	8842	0.21	2.4	2.56
Alpinia smithiae(rhizome, rhizome)	15094	0.18	2.6	2.56
Alpinia smithiae(rhizome, rhizome)	5281553	0.16	4.4	2.56
Alpinia smithiae(rhizome, rhizome)	11142	0.16	2.5	2.56
Alpinia smithiae(rhizome, rhizome)	8294	0.15	1.5	2.56
Alpinia smithiae(rhizome, rhizome)	1549108	0.13	2.3	2.56
Alpinia smithiae(rhizome, rhizome)	12309449	0.13	2.5	2.56
Alpinia smithiae(rhizome, rhizome)	5320250	0.12	4.4	2.56
Alpinia smithiae(rhizome, rhizome)	70678558	0.09	2.4	2.56
Alpinia smithiae(rhizome, rhizome)	11006	0.08	3.9	2.56
Alpinia smithiae(rhizome, rhizome)	7136	0.07	3.4	2.56
Alpinia smithiae(rhizome, rhizome)	12398	0.07	3.9	2.56
Alpinia smithiae(rhizome, rhizome)	442353	0.05	2.5	2.56
Alpinia smithiae(rhizome, rhizome)	440967	0.05	2.5	2.56
Alpinia smithiae(rhizome, rhizome)	12302605	0.05	3.3	2.56
Alpinia smithiae(rhizome, rhizome)	9904510	0.05	2.6	2.56
Alpinia smithiae(rhizome, rhizome)	20837837	0.05	3.4	2.56
Alpinia smithiae(rhizome, rhizome)	70678558	0.05	2.4	2.56
Alpinia smithiae(rhizome, rhizome)	91354	0.05	2.3	2.56
Alpinia smithiae(rhizome, rhizome)	12304104	0.05	2.5	2.56
Alpinia smithiae(rhizome, rhizome)	442347	0.05	2.6	2.56
Alpinia smithiae(rhizome, rhizome)	638011	0.05	3.4	2.56
Alpinia smithiae(rhizome, rhizome)	637566	0.05	2.6	2.56
Alpinia smithiae(rhizome, rhizome)	5281519	0.05	2.4	2.56
Alpinia smithiae(rhizome, rhizome)	10704181	0.05	2.3	2.56
Alpinia smithiae(rhizome, rhizome)	10582	0.05	2.6	2.56
Alpinia smithiae(rhizome, rhizome)	643779	0.05	3.4	2.56
Alpinia smithiae(rhizome, rhizome)	20057139	0.05	3.1	2.56
Alpinia smithiae(rhizome, rhizome)	523825	0.05	3.5	2.56
Alpinia smithiae(rhizome, rhizome)	10398656	0.05	2.9	2.56
Alpinia smithiae(rhizome, rhizome)	10104370	0.05	2.6	2.56
Alpinia smithiae(rhizome, rhizome)	9017	0.05	1.5	2.56
Alpinia smithiae(rhizome, rhizome)	643779	0.05	3.4	2.56
Alpinia smithiae(rhizome, rhizome)	643820	0.05	2.6	2.56
Alpinia smithiae(rhizome, rhizome)	11635	0.05	3.9	2.56
Alpinia smithiae(rhizome, rhizome)	12302222	0.05	3	2.56
Alpinia smithiae(rhizome, rhizome)	5284507	0.05	2.4	2.56
Alseodaphne semecarpifolia(leaf, leaf)	5281515	31.5	2.4	2.53
Alseodaphne semecarpifolia(leaf, leaf)	5284507	9.7	2.4	2.53
Alseodaphne semecarpifolia(leaf, leaf)	91723653	7.4	2.5	2.53
Alseodaphne semecarpifolia(leaf, leaf)	1742210	5.9	2.5	2.53
Alseodaphne semecarpifolia(leaf, leaf)	5281520	5.9	2.4	2.53
Alseodaphne semecarpifolia(leaf, leaf)	441005	5.3	2.5	2.53
Alseodaphne semecarpifolia(leaf, leaf)	12302222	3.8	3	2.53
Alseodaphne semecarpifolia(leaf, leaf)	15094	2.1	2.6	2.53
Alseodaphne semecarpifolia(leaf, leaf)	12306047	1.6	2.4	2.53
Alseodaphne semecarpifolia(leaf, leaf)	70678558	1.4	2.4	2.53
Alseodaphne semecarpifolia(leaf, leaf)	439250	1.3	2.7	2.53
Alseodaphne semecarpifolia(leaf, leaf)	6654	1.1	2.6	2.53
Alseodaphne semecarpifolia(leaf, leaf)	11990360	1	3	2.53
Alseodaphne semecarpifolia(leaf, leaf)	6918391	0.9	2.5	2.53
Alseodaphne semecarpifolia(leaf, leaf)	6549	0.8	2.6	2.53
Alseodaphne semecarpifolia(leaf, leaf)	31253	0.7	2.6	2.53
Alseodaphne semecarpifolia(leaf, leaf)	7463	0.6	5.9	2.53
Alseodaphne semecarpifolia(leaf, leaf)	5280435	0.6	2.3	2.53
Alseodaphne semecarpifolia(leaf, leaf)	12306048	0.5	2.4	2.53
Alseodaphne semecarpifolia(leaf, leaf)	12302243	0.5	3.7	2.53
Alseodaphne semecarpifolia(leaf, leaf)	5281553	0.5	4.4	2.53
Alseodaphne semecarpifolia(leaf, leaf)	5320250	0.5	4.4	2.53
Alseodaphne semecarpifolia(leaf, leaf)	11230	0.3	3.3	2.53
Alseodaphne semecarpifolia(leaf, leaf)	442393	0.3	2.5	2.53
Alseodaphne semecarpifolia(leaf, leaf)	17868	0.3	2.5	2.53
Alseodaphne semecarpifolia(leaf, leaf)	5352847	0.3	2.5	2.53
Alseodaphne semecarpifolia(leaf, leaf)	6432312	0.2	2.4	2.53
Alseodaphne semecarpifolia(leaf, leaf)	12309449	0.2	2.5	2.53
Alseodaphne semecarpifolia(leaf, leaf)	7460	0.2	1.8	2.53
Alseodaphne semecarpifolia(leaf, leaf)	7461	0.2	2.7	2.53
Ambarella fruit (Brazil)	7762	43	1.7	2.03
Ambarella fruit (Brazil)	6654	8.5	2.6	2.03
Ambarella fruit (Brazil)	7945	8.5	1.6	2.03
Ambarella fruit (Brazil)	31265	7	1.7	2.03
Ambarella fruit (Brazil)	6549	6	2.6	2.03
Ambarella fruit (Brazil)	14896	4	2.5	2.03
Ambarella fruit (Brazil)	7799	4	2.4	2.03
Ambarella fruit (Brazil)	8048	3.5	2.4	2.03
Ambarella fruit (Brazil)	1550470	3	1.7	2.03
Ambarella fruit (Brazil)	22311	2	2.7	2.03
Ambarella fruit (Brazil)	5281553	1	4.4	2.03
Ambarella fruit (Brazil)	24020	1	1.5	2.03
Ambarella fruit (Brazil)	5281163	1	2.3	2.03
Ambarella fruit (Brazil)	62572	0.9	1.6	2.03
Ambarella fruit (Brazil)	7342	0.8	1.6	2.03
Ambarella fruit (Brazil)	7800	0.6	2.4	2.03
Ambarella fruit (Brazil)	10885	0.6	2.6	2.03
Ambarella fruit (Brazil)	985	0.5	3.3	2.03
Ambarella fruit (Brazil)	7749	0.5	1.8	2.03
Ambarella fruit (Brazil)	8103	0.45	3.4	2.03
Ambarella fruit (Brazil)	5281168	0.45	3.8	2.03
Ambarella fruit (Brazil)	5363388	0.35	2.5	2.03
Ambarella fruit (Brazil)	429065	0.35	2.6	2.03
Ambarella fruit (Brazil)	7966	0.35	3.1	2.03
Ambarella fruit (Brazil)	7967	0.35	3.3	2.03
Ambarella fruit (Brazil)	5318042	0.3	2.6	2.03
Ambarella fruit (Brazil)	170814	0.3	3.3	2.03
Ambarella fruit (Brazil)	61293	0.25	1.5	2.03
Ambarella fruit (Brazil)	17868	0.2	2.5	2.03
Ambarella fruit (Brazil)	8299	0.2	2.6	2.03
Ambarella fruit (Brazil)	8038	0.15	1.6	2.03
Ambarella fruit (Brazil)	5352461	0.15	2.5	2.03
Ambarella fruit (Brazil)	6428573	0.1	3.2	2.03
Ambarella fruit (Brazil)	3893	0.1	3.3	2.03
Ambarella fruit (Brazil)	11514	0.1	2.3	2.03
Ambarella fruit (Brazil)	5352539	0.1	2.3	2.03
Ambarella fruit (Brazil)	11142	0.05	2.5	2.03
Ambarella fruit (Brazil)	6616	0.05	2.5	2.03
Ambarella fruit (Brazil)	7460	0.05	1.8	2.03
Ambarella fruit (Brazil)	7462	0.05	3.2	2.03
Ambarella fruit (Brazil)	7463	0.05	5.9	2.03
Ambarella fruit (Brazil)	7461	0.05	2.7	2.03
Ambarella fruit (Brazil)	5281515	0.05	2.4	2.03
Ambarella fruit (Brazil)	70678558	0.05	2.4	2.03
Ambarella fruit (Brazil)	88302	0.05	2.7	2.03
Ambarella fruit (Brazil)	6184	0.05	2.4	2.03
Ambarella fruit (Brazil)	11005	0.05	3.3	2.03
Ambarella fruit (Brazil)	638014	0.05	2.5	2.03
Ambarella fruit (Brazil)	1712087	0.05	2.4	2.03
Ambarella fruit (Brazil)	6432254	0.05	3.2	2.03
Ambarella fruit (Brazil)	31272	0.05	2	2.03
Ambarella fruit (Brazil)	8051	0.05	2.4	2.03
Ambarella fruit (Brazil)	31283	0.05	2.4	2.03
Ambarella fruit (Brazil)	12366	0.05	2.4	2.03
Ambarella fruit (Brazil)	6276	0.05	4.1	2.03
Ambarella fruit (Brazil)	5364919	0.05	2.5	2.03
Ambarella fruit (Brazil)	7519	0.05	3.2	2.03
Ambarella fruit (Brazil)	7909	0.05	3	2.03
Ambarella fruit (Brazil)	7500	0.05	3.8	2.03
Ambarella fruit (Brazil)	7770	0.05	2.6	2.03
Ambarella fruit (Brazil)	8452	0.05	3.2	2.03
Ambrette seed (China)	638500	64.22	2.3	2.47
Ambrette seed (China)	5365703	14.96	3.6	2.47
Ambrette seed (China)	5280450	3.78	1.4	2.47
Ambrette seed (China)	1551479	2.38	2.3	2.47
Ambrette seed (China)	7800	1.95	2.4	2.47
Ambrette seed (China)	445070	1.71	2.3	2.47
Ambrette seed (China)	12366	1.35	2.4	2.47
Ambrette seed (China)	1551480	1.16	2.3	2.47
Ambrette seed (China)	14235	0.9	1.8	2.47
Ambrette seed (China)	8205	0.79	2.6	2.47
Ambrette seed (China)	88663	0.79	2.6	2.47
Ambrette seed (China)	5282184	0.74	1.5	2.47
Ambrette seed (China)	985	0.71	3.3	2.47
Ambrette seed (China)	1551481	0.5	2.3	2.47
Ambrette seed (China)	5367460	0.43	1.7	2.47
Ambrette seed (China)	6428898	0.37	2.3	2.47
Ambrette seed (China)	5280541	0.21	2.3	2.47
Ambrette seed (China)	445070	0.19	2.3	2.47
Ambrette seed (China)	1549108	0.13	2.3	2.47
Ambrette seed (China)	12401	0.12	3.9	2.47
Ambrette seed (China)	8122	0.11	2.4	2.47
Ambrette seed (China)	643820	0.05	2.6	2.47
Ambrette seed (China)	5281517	0.04	2.3	2.47
Ambrette seed (China)	10975	0.04	1.7	2.47
Ambrette seed (China)	1183	0.02	3.3	2.47
Ambrette seed (China)	6569	0.02	3.3	2.47
Ambrette seed (China)	5281516	0.01	2.4	2.47
Ambrette seed 1	638500	54.1	2.3	2.5
Ambrette seed 1	5365703	10.32	3.6	2.5
Ambrette seed 1	94403	5.61	2.3	2.5
Ambrette seed 1	445070	5.06	2.3	2.5
Ambrette seed 1	8167	3.38	2.6	2.5
Ambrette seed 1	8205	3.35	2.6	2.5
Ambrette seed 1	6431104	1.54	2.5	2.5
Ambrette seed 1	6428982	1.05	3.6	2.5
Ambrette seed 1	5280598	1	3.2	2.5
Ambrette seed 1	5363545	0.96	1.6	2.5
Ambrette seed 1	5284507	0.71	2.4	2.5
Ambrette seed 1	1549108	0.61	2.3	2.5
Ambrette seed 1	229387	0.52	2.5	2.5
Ambrette seed 1	8193	0.49	3.3	2.5
Ambrette seed 1	8181	0.44	2.3	2.5
Ambrette seed 1	8174	0.42	3.3	2.5
Ambrette seed 1	5352771	0.37	1.6	2.5
Ambrette seed 1	12531	0.31	2.7	2.5
Ambrette seed 1	5365890	0.25	3.2	2.5
Ambrette seed 1	5281517	0.17	2.3	2.5
Ambrette seed 1	120110	0.16	2.5	2.5
Ambrette seed 1	229385	0.12	2.5	2.5
Ambrette seed 1	56935989	0.12	1.7	2.5
Ambrette seed 2	638500	59.1	2.3	2.49
Ambrette seed 2	5365703	7.8	3.6	2.49
Ambrette seed 2	8167	5.6	2.6	2.49
Ambrette seed 2	8205	4	2.6	2.49
Ambrette seed 2	1551480	3.8	2.3	2.49
Ambrette seed 2	445070	3.5	2.3	2.49
Ambrette seed 2	71379594	1.6	1.8	2.49
Ambrette seed 2	985	1.4	3.3	2.49
Ambrette seed 2	6431104	1.1	2.5	2.49
Ambrette seed 2	6428982	1	3.6	2.49
Ambrette seed 2	445639	0.9	4.8	2.49
Ambrette seed 2	5283349	0.8	2.4	2.49
Ambrette seed 2	5363334	0.7	3.1	2.49
Ambrette seed 2	8174	0.6	3.3	2.49
Ambrette seed 2	5280450	0.5	1.4	2.49
Ambrette seed 2	5284507	0.4	2.4	2.49
Ambrette seed 2	6427087	0.4	2.4	2.49
Ambrette seed 2	8193	0.3	3.3	2.49
Ambrette seed 2	1549108	0.3	2.3	2.49
Ambrette seed 2	56935989	0.3	1.7	2.49
Ambrette seed 2	1549778	0.3	2.2	2.49
Ambrette seed 2	5284421	0.3	1.3	2.49
Ambrette seed 2	5281517	0.2	2.3	2.49
Ambrette seed 2	229385	0.2	2.5	2.49
Ambrette seed 2	5282184	0.2	1.5	2.49
Ambrette seed 2	88454	0.2	2.5	2.49
Ambrette seed 2	61030	0.2	2.5	2.49
Ambrette seed 2	520455	0.1	2.5	2.49
Ambrette seed 2	957	0.1	3.3	2.49
Ambrette seed 2	12741	0.1	2.4	2.49
Ambrette seed 2	12366	0.1	2.4	2.49
Ambrette seed 2	5363269	0.1	2.5	2.49
Ambrette seed 2	5281	0.1	3.3	2.49
Ambrette seed 2	5364509	0.1	2.5	2.49
Ambrette seed 3	638500	57.6	2.3	2.54
Ambrette seed 3	5365703	9.9	3.6	2.54
Ambrette seed 3	8167	4.2	2.6	2.54
Ambrette seed 3	8205	4.1	2.6	2.54
Ambrette seed 3	1551480	3.2	2.3	2.54
Ambrette seed 3	445070	3.1	2.3	2.54
Ambrette seed 3	6428982	2.1	3.6	2.54
Ambrette seed 3	8158	2	3.3	2.54
Ambrette seed 3	14260	2	1.8	2.54
Ambrette seed 3	71379594	1.2	1.8	2.54
Ambrette seed 3	6431104	1.1	2.5	2.54
Ambrette seed 3	445639	1.1	4.8	2.54
Ambrette seed 3	985	1	3.3	2.54
Ambrette seed 3	5363334	0.8	3.1	2.54
Ambrette seed 3	5283349	0.5	2.4	2.54
Ambrette seed 3	8193	0.3	3.3	2.54
Ambrette seed 3	5280450	0.3	1.4	2.54
Ambrette seed 3	8174	0.2	3.3	2.54
Ambrette seed 3	1549108	0.2	2.3	2.54
Ambrette seed 3	5284421	0.2	1.3	2.54
Ambrette seed 3	5281	0.2	3.3	2.54
Ambrette seed 3	6427087	0.2	2.4	2.54
Ambrette seed 3	5281517	0.1	2.3	2.54
Ambrette seed 3	5284507	0.1	2.4	2.54
Ambrette seed 3	229385	0.1	2.5	2.54
Ambrette seed 3	56935989	0.1	1.7	2.54
Ambrette seed 3	1549778	0.1	2.2	2.54
Ambrette seed 3	957	0.1	3.3	2.54
Ambrette seed 3	12741	0.1	2.4	2.54
Ambrette seed 3	5282184	0.1	1.5	2.54
Ambrette seed 3	12366	0.1	2.4	2.54
Ambrette seed 3	88454	0.1	2.5	2.54
Ambrette seed 3	5364509	0.1	2.5	2.54
Ambrette seed 3	8183	0.1	1.8	2.54
Ambrette seed 3	61030	0.1	2.5	2.54
Ambrette seed absolute	8167	7	2.6	2.57
Ambrette seed absolute	8205	7	2.6	2.57
Ambrette seed absolute	15825585	0.5	2.4	2.57
Ambrette seed absolute	5363545	0.4	1.6	2.57
Ambrette seed absolute	85543	0.01	1.6	2.57
Ambrosia artemisiafolia	11586487	33.78	2.5	2.5
Ambrosia artemisiafolia	6432312	10.3	2.4	2.5
Ambrosia artemisiafolia	12309449	4.33	2.5	2.5
Ambrosia artemisiafolia	93009	4.01	2.4	2.5
Ambrosia artemisiafolia	5281515	3.89	2.4	2.5
Ambrosia artemisiafolia	11230	2.38	3.3	2.5
Ambrosia artemisiafolia	14896	1.95	2.5	2.5
Ambrosia artemisiafolia	93081	1.68	2.5	2.5
Ambrosia artemisiafolia	6654	1.28	2.6	2.5
Ambrosia artemisiafolia	441005	1.26	2.5	2.5
Ambrosia artemisiafolia	5317319	1.24	2.3	2.5
Ambrosia artemisiafolia	5281520	0.92	2.4	2.5
Ambrosia artemisiafolia	12303902	0.66	2.4	2.5
Ambrosia artemisiafolia	22311	0.65	2.7	2.5
Ambrosia artemisiafolia	6987	0.37	2.7	2.5
Ambrosia artemisiafolia	9548705	0.3	2.5	2.5
Ambrosia artemisiafolia	12300069	0.26	2.4	2.5
Ambrosia artemisiafolia	15560276	0.24	2.3	2.5
Ambrosia artemisiafolia	12313020	0.17	2.6	2.5
Amomum hypoleucum(leaf, leaf)	5284507	26.5	2.4	2.58
Amomum hypoleucum(leaf, leaf)	6427102	15	2.5	2.58
Amomum hypoleucum(leaf, leaf)	5281515	8.4	2.4	2.58
Amomum hypoleucum(leaf, leaf)	1742210	8	2.5	2.58
Amomum hypoleucum(leaf, leaf)	5280435	3.5	2.3	2.58
Amomum hypoleucum(leaf, leaf)	12315492	3	2.4	2.58
Amomum hypoleucum(leaf, leaf)	10104370	2.7	2.6	2.58
Amomum hypoleucum(leaf, leaf)	70678558	2.4	2.4	2.58
Amomum hypoleucum(leaf, leaf)	441005	2.3	2.5	2.58
Amomum hypoleucum(leaf, leaf)	440967	2.1	2.5	2.58
Amomum hypoleucum(leaf, leaf)	91748749	2	3.8	2.58
Amomum hypoleucum(leaf, leaf)	79044	1.6	2.5	2.58
Amomum hypoleucum(leaf, leaf)	519857	1.5	3.7	2.58
Amomum hypoleucum(leaf, leaf)	11276107	1.4	3.2	2.58
Amomum hypoleucum(leaf, leaf)	91753433	1.3	3.2	2.58
Amomum hypoleucum(leaf, leaf)	439250	1.2	2.7	2.58
Amomum hypoleucum(leaf, leaf)	6428435	1	2.8	2.58
Amomum hypoleucum(leaf, leaf)	11230	1	3.3	2.58
Amomum hypoleucum(leaf, leaf)	10703	1	3.5	2.58
Amomum hypoleucum(leaf, leaf)	11996452	0.9	3.3	2.58
Amomum hypoleucum(leaf, leaf)	17100	0.8	2.5	2.58
Amomum hypoleucum(leaf, leaf)	5281520	0.8	2.4	2.58
Amomum hypoleucum(leaf, leaf)	439711	0.7	3.6	2.58
Amomum hypoleucum(leaf, leaf)	92231	0.7	2.7	2.58
Amomum hypoleucum(leaf, leaf)	6428444	0.7	2.8	2.58
Amomum hypoleucum(leaf, leaf)	10037034	0.6	2.5	2.58
Amomum hypoleucum(leaf, leaf)	61130	0.6	2.7	2.58
Amomum hypoleucum(leaf, leaf)	442359	0.5	2.3	2.58
Amomum hypoleucum(leaf, leaf)	3083834	0.5	3.1	2.58
Amomum hypoleucum(leaf, leaf)	6427110	0.4	2.3	2.58
Amomum hypoleucum(leaf, leaf)	14529	0.4	3.4	2.58
Amomum hypoleucum(leaf, leaf)	6448	0.4	2.4	2.58
Amomum hypoleucum(leaf, leaf)	11074926	0.4	2.3	2.58
Amomum hypoleucum(leaf, leaf)	121719	0.4	2.5	2.58
Amomum hypoleucum(leaf, leaf)	25202482	0.4	2.6	2.58
Amomum hypoleucum(leaf, leaf)	6429076	0.4	3.4	2.58
Amomum hypoleucum(leaf, leaf)	10899740	0.3	2.3	2.58
Amomum hypoleucum(leaf, leaf)	91723653	0.3	2.5	2.58
Amomum hypoleucum(leaf, leaf)	93081	0.3	2.5	2.58
Amomum hypoleucum(leaf, leaf)	5281553	0.3	4.4	2.58
Amomum hypoleucum(leaf, leaf)	11463	0.3	2.5	2.58
Amomum hypoleucum(leaf, leaf)	64685	0.2	3.6	2.58
Amomum hypoleucum(leaf, leaf)	7463	0.2	5.9	2.58
Amomum hypoleucum(leaf, leaf)	6427504	0.2	2.5	2.58
Amomum hypoleucum(rhizome, rhizome)	642520	15.4	2.7	2.56
Amomum hypoleucum(rhizome, rhizome)	440967	11.9	2.5	2.56
Amomum hypoleucum(rhizome, rhizome)	1742210	7.6	2.5	2.56
Amomum hypoleucum(rhizome, rhizome)	90473619	6.9	2.3	2.56
Amomum hypoleucum(rhizome, rhizome)	6429076	4.5	3.4	2.56
Amomum hypoleucum(rhizome, rhizome)	45096307	4.4	2.5	2.56
Amomum hypoleucum(rhizome, rhizome)	6427102	4.3	2.5	2.56
Amomum hypoleucum(rhizome, rhizome)	17100	4.2	2.5	2.56
Amomum hypoleucum(rhizome, rhizome)	61130	4	2.7	2.56
Amomum hypoleucum(rhizome, rhizome)	11074926	3.8	2.3	2.56
Amomum hypoleucum(rhizome, rhizome)	10037034	3.5	2.5	2.56
Amomum hypoleucum(rhizome, rhizome)	439250	3.4	2.7	2.56
Amomum hypoleucum(rhizome, rhizome)	121719	3.4	2.5	2.56
Amomum hypoleucum(rhizome, rhizome)	326	3.2	3.3	2.56
Amomum hypoleucum(rhizome, rhizome)	102553	3.1	1.8	2.56
Amomum hypoleucum(rhizome, rhizome)	15560253	3	2.3	2.56
Amomum hypoleucum(rhizome, rhizome)	85807708	2.4	1.5	2.56
Amomum hypoleucum(rhizome, rhizome)	6448	2.4	2.4	2.56
Amomum hypoleucum(rhizome, rhizome)	10703	1.6	3.5	2.56
Amomum pterocarpum(leaf, leaf)	440967	41.7	2.5	2.47
Amomum pterocarpum(leaf, leaf)	5280435	26.5	2.3	2.47
Amomum pterocarpum(leaf, leaf)	5281522	5.1	2.4	2.47
Amomum pterocarpum(leaf, leaf)	10037034	4.3	2.5	2.47
Amomum pterocarpum(leaf, leaf)	61130	1.4	2.7	2.47
Amomum pterocarpum(leaf, leaf)	439250	1.2	2.7	2.47
Amomum pterocarpum(leaf, leaf)	10398656	1	2.9	2.47
Amomum pterocarpum(leaf, leaf)	1742210	0.9	2.5	2.47
Amomum pterocarpum(leaf, leaf)	5281520	0.9	2.4	2.47
Amomum pterocarpum(leaf, leaf)	91723653	0.8	2.5	2.47
Amomum pterocarpum(leaf, leaf)	21674978	0.7	2.9	2.47
Amomum pterocarpum(leaf, leaf)	5281553	0.6	4.4	2.47
Amomum pterocarpum(leaf, leaf)	13894537	0.6	2.3	2.47
Amomum pterocarpum(leaf, leaf)	6428308	0.5	2.5	2.47
Amomum pterocarpum(leaf, leaf)	92231	0.5	2.7	2.47
Amomum pterocarpum(leaf, leaf)	3084331	0.5	2.9	2.47
Amomum pterocarpum(leaf, leaf)	441005	0.4	2.5	2.47
Amomum pterocarpum(leaf, leaf)	10899740	0.4	2.3	2.47
Amomum pterocarpum(leaf, leaf)	9971144	0.4	2.9	2.47
Amomum pterocarpum(leaf, leaf)	84532	0.4	2.8	2.47
Amomum pterocarpum(leaf, leaf)	5284507	0.4	2.4	2.47
Amomum pterocarpum(leaf, leaf)	1616260	0.3	2.6	2.47
Amomum pterocarpum(leaf, leaf)	17100	0.3	2.5	2.47
Amomum pterocarpum(leaf, leaf)	31253	0.3	2.6	2.47
Amomum pterocarpum(leaf, leaf)	121719	0.3	2.5	2.47
Amomum pterocarpum(leaf, leaf)	6429076	0.3	3.4	2.47
Amomum pterocarpum(leaf, leaf)	64685	0.1	3.6	2.47
Amomum pterocarpum(leaf, leaf)	11230	0.1	3.3	2.47
Amomum pterocarpum(leaf, leaf)	10104370	0.1	2.6	2.47
Amomum pterocarpum(leaf, leaf)	638014	0.1	2.5	2.47
Amomum pterocarpum(leaf, leaf)	5320250	0.1	4.4	2.47
Amomum pterocarpum(leaf, leaf)	6616	0.1	2.5	2.47
Amomum pterocarpum(leaf, leaf)	7461	0.1	2.7	2.47
Amomum pterocarpum(leaf, leaf)	6549	0.1	2.6	2.47
Amomum pterocarpum(leaf, leaf)	11463	0.1	2.5	2.47
Amomum pterocarpum(rhizome, rhizome)	440967	65.5	2.5	2.58
Amomum pterocarpum(rhizome, rhizome)	439250	3.7	2.7	2.58
Amomum pterocarpum(rhizome, rhizome)	5284507	3.5	2.4	2.58
Amomum pterocarpum(rhizome, rhizome)	17100	2.5	2.5	2.58
Amomum pterocarpum(rhizome, rhizome)	10037034	2.1	2.5	2.58
Amomum pterocarpum(rhizome, rhizome)	6616	2.1	2.5	2.58
Amomum pterocarpum(rhizome, rhizome)	15560330	1.8	3.5	2.58
Amomum pterocarpum(rhizome, rhizome)	9855795	1.6	2.6	2.58
Amomum pterocarpum(rhizome, rhizome)	6448	1.4	2.4	2.58
Amomum pterocarpum(rhizome, rhizome)	21674978	1.3	2.9	2.58
Amomum pterocarpum(rhizome, rhizome)	61130	1.3	2.7	2.58
Amomum pterocarpum(rhizome, rhizome)	6429076	1	3.4	2.58
Amomum pterocarpum(rhizome, rhizome)	121719	0.9	2.5	2.58
Amomum pterocarpum(rhizome, rhizome)	1742210	0.6	2.5	2.58
Amomum pterocarpum(rhizome, rhizome)	92231	0.6	2.7	2.58
Amomum pterocarpum(rhizome, rhizome)	64685	0.5	3.6	2.58
Amomum pterocarpum(rhizome, rhizome)	79044	0.5	2.5	2.58
Amomum pterocarpum(rhizome, rhizome)	30248	0.5	2.4	2.58
Amomum pterocarpum(rhizome, rhizome)	11230	0.4	3.3	2.58
Amomum pterocarpum(rhizome, rhizome)	2758	0.4	2.5	2.58
Amomum pterocarpum(rhizome, rhizome)	84532	0.4	2.8	2.58
Amomum pterocarpum(rhizome, rhizome)	31253	0.4	2.6	2.58
Amomum pterocarpum(rhizome, rhizome)	61262	0.4	2.6	2.58
Amomum pterocarpum(rhizome, rhizome)	7463	0.4	5.9	2.58
Amomum pterocarpum(rhizome, rhizome)	642520	0.3	2.7	2.58
Amomum pterocarpum(rhizome, rhizome)	6427105	0.3	2.8	2.58
Amomum pterocarpum(rhizome, rhizome)	10726905	0.2	2.5	2.58
Amomum pterocarpum(rhizome, rhizome)	1616260	0.2	2.6	2.58
Amomum pterocarpum(rhizome, rhizome)	5281553	0.2	4.4	2.58
Amomum pterocarpum(rhizome, rhizome)	101680	0.2	3.5	2.58
Amomum pterocarpum(rhizome, rhizome)	6549	0.2	2.6	2.58
Amomum pterocarpum(rhizome, rhizome)	32735	0.1	2.7	2.58
Amomum pterocarpum(rhizome, rhizome)	5320250	0.1	4.4	2.58
Amomum pterocarpum(rhizome, rhizome)	10582	0.1	2.6	2.58
Amomum pterocarpum(rhizome, rhizome)	6430313	0.1	2.7	2.58
Amomum subulatum essential oil	6857383	84.5	2.6	2.59
Amomum subulatum essential oil	14896	3.4	2.5	2.59
Amomum subulatum essential oil	17100	3.1	2.5	2.59
Amomum subulatum essential oil	6654	2.3	2.6	2.59
Amomum subulatum essential oil	111037	0.3	2.5	2.59
Amomum subulatum essential oil	12444322	0.1	2.5	2.59
Amomum subulatum essential oil	439711	0.01	3.6	2.59
Amomum subulatum essential oil	3084331	0.01	2.9	2.59
Amomum subulatum essential oil	11142	0.01	2.5	2.59
Amomum subulatum(fruit, pericarp)	2758	38.7	2.5	2.55
Amomum subulatum(fruit, pericarp)	440967	13.6	2.5	2.55
Amomum subulatum(fruit, pericarp)	17100	12.6	2.5	2.55
Amomum subulatum(fruit, pericarp)	92231	8.7	2.7	2.55
Amomum subulatum(fruit, pericarp)	11230	4.5	3.3	2.55
Amomum subulatum(fruit, pericarp)	91723653	3	2.5	2.55
Amomum subulatum(fruit, pericarp)	6654	2.8	2.6	2.55
Amomum subulatum(fruit, pericarp)	442393	2.7	2.5	2.55
Amomum subulatum(fruit, pericarp)	10975	1.8	1.7	2.55
Amomum subulatum(fruit, pericarp)	5281519	1.4	2.4	2.55
Amomum subulatum(fruit, pericarp)	1201551	1.2	2.6	2.55
Amomum subulatum(fruit, pericarp)	6918391	1.1	2.5	2.55
Amomum subulatum(fruit, pericarp)	441005	0.8	2.5	2.55
Amomum subulatum(fruit, pericarp)	101716	0.8	3.2	2.55
Amomum subulatum(fruit, pericarp)	92762	0.7	2.5	2.55
Amomum subulatum(fruit, pericarp)	15094	0.5	2.6	2.55
Amomum subulatum(fruit, pericarp)	7461	0.5	2.7	2.55
Amomum subulatum(fruit, pericarp)	91354	0.4	2.3	2.55
Amomum subulatum(fruit, pericarp)	91457	0.4	3.3	2.55
Amomum subulatum(fruit, pericarp)	69667	0.4	2.8	2.55
Amomum subulatum(fruit, pericarp)	102667	0.4	2.7	2.55
Amomum subulatum(fruit, pericarp)	10899740	0.3	2.3	2.55
Amomum subulatum(fruit, pericarp)	12306047	0.3	2.4	2.55
Amomum subulatum(fruit, pericarp)	5281520	0.3	2.4	2.55
Amomum subulatum(fruit, pericarp)	11744854	0.2	3.2	2.55
Amomum subulatum(fruit, pericarp)	10582	0.2	2.6	2.55
Amomum subulatum(fruit, pericarp)	11463	0.2	2.5	2.55
Amomum subulatum(fruit, pericarp)	90969	0.1	2.3	2.55
Amomum subulatum(fruit, pericarp)	12306048	0.1	2.4	2.55
Amomum subulatum(fruit, pericarp)	70678558	0.1	2.4	2.55
Amomum subulatum(fruit, pericarp)	8748	0.1	3.1	2.55
Amomum subulatum(fruit, pericarp)	6616	0.1	2.5	2.55
Amomum subulatum(fruit, pericarp)	31253	0.1	2.6	2.55
Amomum subulatum(fruit, pod)	2758	61.31	2.5	2.52
Amomum subulatum(fruit, pod)	440967	8.85	2.5	2.52
Amomum subulatum(fruit, pod)	17100	7.92	2.5	2.52
Amomum subulatum(fruit, pod)	6654	3.79	2.6	2.52
Amomum subulatum(fruit, pod)	10899740	3.17	2.3	2.52
Amomum subulatum(fruit, pod)	7461	1.95	2.7	2.52
Amomum subulatum(fruit, pod)	81722	1.6	3	2.52
Amomum subulatum(fruit, pod)	11230	1.29	3.3	2.52
Amomum subulatum(fruit, pod)	12309449	1.19	2.5	2.52
Amomum subulatum(fruit, pod)	31253	1.15	2.6	2.52
Amomum subulatum(fruit, pod)	6549	0.67	2.6	2.52
Amomum subulatum(fruit, pod)	86749	0.59	2.3	2.52
Amomum subulatum(fruit, pod)	91354	0.38	2.3	2.52
Amomum subulatum(fruit, pod)	5315468	0.35	2.5	2.52
Amomum subulatum(fruit, pod)	17868	0.32	2.5	2.52
Amomum subulatum(fruit, pod)	5284507	0.32	2.4	2.52
Amomum subulatum(fruit, pod)	10104370	0.29	2.6	2.52
Amomum subulatum(fruit, pod)	1796220	0.25	2.5	2.52
Amomum subulatum(fruit, pod)	330573	0.23	2.6	2.52
Amomum subulatum(fruit, pod)	8748	0.21	3.1	2.52
Amomum subulatum(fruit, pod)	1252759	0.19	2.3	2.52
Amomum subulatum(fruit, pod)	10582	0.19	2.6	2.52
Amomum subulatum(fruit, pod)	101199	0.19	2.4	2.52
Amomum subulatum(fruit, pod)	5319723	0.17	2.3	2.52
Amomum subulatum(fruit, pod)	7888	0.12	2.4	2.52
Amomum subulatum(fruit, pod)	8294	0.11	1.5	2.52
Amomum subulatum(fruit, pod)	102667	0.11	2.7	2.52
Amomum subulatum(fruit, pod)	70678558	0.1	2.4	2.52
Amomum subulatum(fruit, pod)	93081	0.1	2.5	2.52
Amomum subulatum(fruit, pod)	6616	0.1	2.5	2.52
Amomum subulatum(fruit, pod)	326	0.1	3.3	2.52
Amomum subulatum(fruit, pod)	7463	0.1	5.9	2.52
Amomum subulatum(fruit, pod)	11106485	0.08	2.6	2.52
Amomum subulatum(fruit, pod)	439570	0.08	3.3	2.52
Amomum subulatum(fruit, pod)	1549025	0.08	2.3	2.52
Amomum subulatum(fruit, pod)	29025	0.05	2.7	2.52
Amomum subulatum(fruit, pod)	442359	0.03	2.3	2.52
Amomum tsao-ko (China) 2	2758	37.04	2.5	2.59
Amomum tsao-ko (China) 2	637566	8.11	2.6	2.59
Amomum tsao-ko (China) 2	638011	6.66	3.4	2.59
Amomum tsao-ko (China) 2	14527	6.27	2.1	2.59
Amomum tsao-ko (China) 2	1549026	6.05	2.3	2.59
Amomum tsao-ko (China) 2	5283345	5.58	2.3	2.59
Amomum tsao-ko (China) 2	7460	3.4	1.8	2.59
Amomum tsao-ko (China) 2	643779	3.1	3.4	2.59
Amomum tsao-ko (China) 2	6430313	3.09	2.7	2.59
Amomum tsao-ko (China) 2	5372813	2.04	3	2.59
Amomum tsao-ko (China) 2	17100	1.72	2.5	2.59
Amomum tsao-ko (China) 2	5283361	1.69	2.3	2.59
Amomum tsao-ko (China) 2	5284507	1.16	2.4	2.59
Amomum tsao-ko (China) 2	7463	0.92	5.9	2.59
Amomum tsao-ko (China) 2	20446	0.91	3.6	2.59
Amomum tsao-ko (China) 2	6654	0.8	2.6	2.59
Amomum tsao-ko (China) 2	6549	0.43	2.6	2.59
Amomum tsao-ko (China) 2	11230	0.42	3.3	2.59
Amomum tsao-ko (China) 2	5320249	0.33	2.6	2.59
Amomum tsao-ko (China) 2	25311	0.29	2.4	2.59
Amomum tsao-ko (China) 2	31253	0.26	2.6	2.59
Amomum tsao-ko (China) 2	18818	0.21	2.5	2.59
Amomum tsao-ko (China) 2	9862	0.17	2.5	2.59
Amomum tsao-ko (China) 2	14896	0.15	2.5	2.59
Amomum tsao-ko (China) 2	26049	0.13	2.5	2.59
Amomum tsao-ko (China) 2	17868	0.1	2.5	2.59
Amomum tsao-ko (China) 2	8842	0.1	2.4	2.59
Amomum tsao-ko (China) 2	10582	0.1	2.6	2.59
[truncated: 36,171 more rows]
