# Supplementary material for: In silico screening for safe and potent essential oils against mosquito neural targets
Source: Front Zool. 2026 Jun 13;23:25. doi: 10.1186/s12983-026-00620-7 (PMC13285536; doi:10.1186/s12983-026-00620-7)
Supplement: Supplementary file 3 — Supplementary Material 3: Additional file 3: Top 50 docked phytochemical compounds identified for each mosquito neural targets: acetylcholinesterase (AChE), GABA receptor (GABAR), octopamine receptor (OAR), and voltage-gated sodium channel (VGSC) based on binding affinity values (kcal•mol⁻¹). [file 12983_2026_620_MOESM3_ESM.xlsx]

## Sheet: Sheet1
In Silico Screening for Safe and Potent Essential Oils Against Mosquito Neural Targets
Mohamed Nagy, Esraa Mansour, Hanaa Elbrense
Table 2. Top 50 docked phytochemical compounds identified for each mosquito neural targets: acetylcholinesterase (AChE), GABA receptor (GABAR), octopamine receptor (OAR), and voltage-gated sodium channel (VGSC) based on binding affinity values (kcal·mol⁻¹). The merged table includes unique compounds from the combined top 50 candidates of each target, together with their PubChem CID, compound name…
PubChem CID	Name	AChE	GABAR	OAR	VGSC	Source
73145*	beta-Amyrin	-11.25	-9.69	-11.03	-9.86	Jasminum auriculatum
612782*	4,4,6a,6b,8a,11,11,14b-Octamethyl-1,4,4a,5,6,6a,6b,7,8,8a,9,10,11,12,12a,14,14a,14b-octadecahydro-2H-picen-3-one	-10.6	-10.62	-10.95	-9.6	Sida acuta
54173984*	Ergosta-4,22-dien-3-one	-9.82	-9.38	-10.21	-10.4	Sida acuta
22213932*	2-Methylene-5alpha-cholestan-3beta-ol	-10.48	-9.55	-9.87	-9.7	Mikania micrantha
6665*	Dihydrocholesterol	-10.35	-9.34	-9.79	-9.56	Litsea glutinosa
241573*	Sitostenone	-9.72	-8.89	-9.97	-10.11	Sida acuta
6432673*	Androsta-1,4-dien-3-one, 17.beta.-hydroxy-17-methyl-	-9.31	-9.56	-9.93	-8.81	Sterculia urens
10222*	RETENE	-9.4	-8.78	-8.99	-10.43	Annona muricata
165617*	7494-34-0	-10.24	-9.26	-9.35	-9.12	Sida acuta
443470*	abieta-7,13-diene	-9.09	-8.67	-9.48	-10.59	Pinus pumila
44257398*	Amorphol	-8.63	-10.21	-8.76	-9.64	Cymbopogon winterianus
15586718*	Dehydroabietinol	-8.9	-8.4	-9.34	-10.41	Araucaria cunninghamii
537081*	Cycloeucalenyl acetate	-9.39	-9.03	-8.85	-9.62	Cipadessa baccifera
246983*	lanosterol	-9.4	-9.48	-8.94	-8.82	Annona muricata
6432211*	24,25-Dihydroxycholecalciferol	-9.38	-9.42	-8.88	-8.79	Mikania micrantha
13969536*	Isohibaene	-9.26	-8.93	-9.42	-8.73	Araucaria cunninghamii
10247670*	O-Trimethylsilylcholesterol	-10.21	-8.58	-8	-9.49	Gmelina asiatica
59720390*	dibenzoindazole	-9	-8.57	-8.8	-9.73	Sida acuta
443469*	Isopimara-7,15-diene	-8.88	-9.49	-8.52	-9.2	Pinus canariensis
10085645	13R-manoyl oxide	-8.94	-8.96	-8.71	-8.94	Salvia sclarea
623309	Kauran-16-ol	-9.21	-8.46	-8.84	-8.43	Pinus strobus
12309316	Dolabradiene	-8.38	-9.01	-8.48	-9.05	Araucaria cunninghamii
91753527	13-epi-Dolabradiene	-9.35	-8.4	-8.62	-8.49	Araucaria cunninghamii
8679	N-Phenyl-2-naphthylamine	-8.71	-8.34	-8.52	-9.24	Daucus carota
11745938	Chromolaenin	-8.72	-7.87	-8.81	-9.25	Mikania micrantha
9971144	Coronarin E	-8.75	-8.2	-8.4	-8.97	Amomum pterocarpum
929262	Sclareolide	-8.75	-8.04	-8.48	-8.93	Bauhinia acuminata
12311270	Lindestrene	-9.1	-7.89	-8.14	-8.79	Skimmia laureola
42608263	(-)-4,10(20),14-Bifloratriene	-8.12	-8.69	-8.03	-8.68	Anaphalis contorta
101204918	[(1S,4aR,8S,8aR)-3,8-dimethyl-5-propan-2-ylidene-2,4a,6,7,8,8a-hexahydro-1H-naphthalen-1-yl] acetate	-9.26	-7.66	-7.88	-8.7	Leucas lavandulifolia
92729	gamma-Tocopherol	-8.7	-8.18	-8.35	-8.16	Annona muricata
15559976	(3R)-5-[(4aS,8aS)-2,5,5,8a-tetramethyl-3,4,4a,6,7,8-hexahydronaphthalen-1-yl]-3-methylpent-1-en-3-ol	-8.21	-8.32	-8.23	-8.56	Annona muricata
11023516	METHYL PIMARATE	-8.21	-8.32	-8.67	-7.96	Murraya exotica
162969157	cis-cadinene ether	-8.08	-7.57	-8.9	-8.3	Naregamia alata
91749818	cis-calamenen-10-ol	-7.83	-7.76	-8.9	-8.33	Heptapleurum venulosum
14239488	Isopimara-9(11),15-diene	-8.04	-8.5	-8.62	-7.78	Anaphalis nepalensis
8418	ANTHRACENE	-8.56	-7.65	-7.54	-9.15	Ruta graveolens
12444487	(4S)-1,4-dimethyl-4-[(1R)-1-methyl-2-methylidenecyclopentyl]cyclohexene	-8.59	-7.5	-7.85	-8.47	Ginkgo biloba
11298625	(7R,10R)-CALAMENENE	-7.63	-7.66	-8.52	-8.52	Amomum subulatum
91746699	Khusinol acetate	-8.29	-8.11	-7.46	-8.83	Synotis rufinervis
225700	Cedrene, acetyl-	-7.6	-7.42	-8.38	-8.8	Daucus carota
146020857	Eudesmol acetate	-7.82	-8.3	-7.72	-8.15	Leucas stelligera
23242103	beta-Panasinsene	-7.86	-8.31	-7.47	-7.98	Panax sp
6429204	Acora-2,4(15)-dien-11-ol	-7.76	-8.37	-7.71	-7.76	Naregamia alata
5273469	BENZYL CINNAMATE	-8.56	-7.08	-6.58	-8.12	Jasminum auriculatum
101306692	(1S,5S)-1,8-dimethyl-4-propan-2-ylidenespiro[4.5]dec-8-ene	-7.64	-7.31	-7.43	-8.81	Santalum album
585744	Tetracyclo[6.3.2.0(2,5).0(1,8)]tridecan-9-ol, 4,4-dimethyl-	-8.8	-7.67	-7.52	-7.9	Solanum erianthum
51351708	cis-muurola-3,5-diene	-8.12	-7.54	-9.02	-8.72	Morina longifolia, Orthosiphon pallidus
5280794*	STIGMASTEROL	-9.82	-8.89	-9.62	-9.94	Litsea glutinosa, Sida acuta
521318*	(-)-Isokaurene	-9.18	-8.95	-9.5	-8.93	Anaphalis contorta, Araucaria cunninghamii
10085645*	Rimuene	-8.2	-9.49	-8.83	-9.51	Hyptis suaveolens, Salvia desoleana
6432025*	Piperitol	-9.11	-8.44	-9.18	-9.12	Abies fargesii, Myristica fragrans
6428659*	Ergost-5-en-3-ol, (3.beta.,24R)-	-8.92	-8.36	-9.38	-9.83	Litsea glutinosa, Sida acuta
3033942*	34424-57-2	-9.74	-8.36	-9.55	-8.96	Abies alba, Coespeletia thyrsiformis
2721426	Epimanoyl oxide	-8.54	-8.61	-8.8	-8.48	Pinus canariensis, Pinus nigra ssp. laricio
7057250	(+)-Sclareol oxide	-8.74	-8.5	-8.68	-9.5	Leucas stelligera, Salvia sclarea
91747412	10,11-Epoxycalamenene	-8.23	-7.52	-8.76	-8.56	Machilus gamblei, Baccharis sp
15818459	SCHEMBL30802572	-7.31	-8.19	-9.32	-7.95	Anaphalis contorta, Leucas lavandulifolia
595133	RefChem:1092667	-7.92	-8.3	-7.46	-7.97	Garcinia gummi-gutta, Mastixia arborea
12480741	(-)-Acorenone	-7.68	-7.22	-7.36	-8.83	Argyranthemum adauctum ssp. Erythrocarpon, Acorus calamus
3515	guaiazulene	-7.93	-7.77	-7.61	-8.81	Cedrela odorata, Salvia sclarea
222284*	BETA-SITOSTEROL	-9.66	-8.76	-9.45	-9.77	Annona muricata, Litsea glutinosa, Sida acuta
10901750*	Kaur-16-ene	-9.41	-9.2	-9.38	-9.37	Aristolochia odoratissima, Helichrysum stoechas, Vitex agnus-castus
107412*	Beyerene	-9.11	-8.67	-10.01	-9.08	Anaphalis contorta, Araucaria cunninghamii, Salvia desoleana
8679*	Sandaracopimaradiene	-8.58	-8.75	-9.18	-9.06	Cypress sp, Pinus canariensis, Sequoia sp
529648	Kaur-16-en-19-al	-9.23	-8.62	-8.72	-8.35	Aristolochia odoratissima, Coespeletia moritziana, Coespeletia thyrsiformis
440909	Pimaradiene	-8.45	-8.41	-9.11	-8.85	Anaphalis nepalensis, Araucaria cunninghamii, Salvia leucantha
10891602	13-Epimanool	-8.4	-7.7	-7.97	-8.8	Salvia desoleana, Salvia sclarea, Vitex agnus-castus
13092557	.alpha.-Bisabolone oxide A	-7.92	-7.75	-7.78	-9.16	Cryptocarya amygdalina, Matricaria chamomilla, Nepeta laevigata
14985	VITAMIN E	-8.8	-7.96	-8.25	-9.41	Annona muricata, Jasminum auriculatum, Litsea glutinosa, Sida acuta
3034394	Manool	-8.39	-8.23	-7.58	-8.86	Salvia desoleana, Salvia sclarea, Vitex agnus-castus
7057250*	(1S,9R)-5,5,9-trimethyl-14-methylidenetetracyclo[11.2.1.01,10.04,9]hexadecane	-9.06	-8.57	-9	-9.14	Anaphalis contorta, Annona squamosa, Araucaria cunninghamii, Leucas lavandulifolia, Mammea suriga
612769*	Abietatriene	-8.94	-8.44	-9.12	-9.94	Araucaria cunninghamii, Coleus forskohlii, Ginkgo biloba, Hyptis suaveolens, Nepeta argolica, Salvia officinalis, Teucrium divaricatum, Teucrium salviastrum, Thymus lotocephallus
6432025	Labd-14-ene, 8,13-epoxy-, (13S)-	-8.96	-8.96	-8.71	-8.92	Cipadessa baccifera, Salvia sclarea, Cypress sp, Elaeoselinum gummiferum, Guarea macrophylla ssp Tuberculata, Pinus nigra ssp. Laricio, Pinus strobus, Teucrium divaricatum, Vitex agnus-castus
6429022	(+)-trans-Calamenene	-7.8	-7.67	-8.75	-8.1	Acalypha fruticosa, Cabralea canjerana, Elsholtzia densa, Leptospermum scoparium, Nepeta argolica, Pelargonium graveolens, Salvia officinalis ssp. Altissima, Salvia leucantha, Teucrium royleanum, Baccharis sp
12306046	(+)-alpha-amorphene	-8.61	-7.38	-8.11	-8.03	Ajuga chamaepitys, Aristolochia odoratissima, Artemisia japonica, Cipadessa baccifera, Citrus maxima, Cyperus rotundus, Dysoxylum richii, Eucalyptus maidenii, Garcinia talbotii, Teucrium sp, Gymnacranthera canarica, Hyptis lanceolata, Leptospermum scoparium, Mastixia arborea, Myristica malabarica,
						Piper nigrum, Pistacia lentiscus, Salvia mukerjeei, Sterculia urens, Citrus hystrix, Teucrium arduini
6427091	Cadina-1,4-diene	-8.02	-7.63	-8.57	-7.89	Afrocarpus mannii, Anaphalis nepalensis, Annona squamosa, Argyranthemum adauctum ssp. erythrocarpon, Aristolochia krisagathra, Aristolochia odoratissima, Cedrela odorata, Cymbopogon winterianus, Salvia sclarea, Coespeletia thyrsiformis, Colquhounia coccinea, Combretum albidumm, Cypress sp, Elaeoselinum gummiferum, Eucalyptus citriodora, Eugenia bacopari, Eugenia burkartiana, Eugenia moraviana, Ga…
