# Supplementary material for: In silico screening for safe and potent essential oils against mosquito neural targets
Source: Front Zool. 2026 Jun 13;23:25. doi: 10.1186/s12983-026-00620-7 (PMC13285536; doi:10.1186/s12983-026-00620-7)
Supplement: Supplementary file 4 — Supplementary Material 4: Additional file 4: Complete ranking of Integrated Mosquito Target Index (IMT) for all assessed essential oils. [file 12983_2026_620_MOESM4_ESM.xlsx]

## Sheet: Sheet1
In Silico Screening for Safe and Potent Essential Oils Against Mosquito Neural Targets
Mohamed Nagy, Esraa Mansour, Hanaa Elbrense
Supp. Table S3: Complete ranking of Integrated Mosquito Target Index (IMT) for all assessed essential oils.
Essential Name	IMT
Cedarwood Texas 2	7.7279
Chamomile, german (Germany) 1	7.56315
Araucaria cunninghamii(leaf, leaf)	7.5238
Cupressus funebris	7.38229
Chamomile, german (Italy) 2	7.22459
Chamomile, german (Italy) 1	7.22341
Chamomile, german (Hungary)	7.061
Eugenia uniflora leaf (Brazil) 1	6.97977
Aquilaria sinensis essential oil	6.88281
Manuka (New Zealand)	6.85673
Corallocarpus epigaeus(root, root)	6.58709
Chamomile, german (Brazil)	6.34649
Salvia desoleana (Italy) 1a CO2-extract	6.30557
Turmeric (Indonesia)	6.23638
Turmeric (China) 2	6.17667
Chamomile, german (Argentina)	6.13278
Lippia carviodora var. minor (Kenya)	6.09922
Chamomile, german (India) 1	5.90749
Bixa orellana (Cameroon)	5.88935
Matricaria chamomilla(flower, flower)	5.88541
Artemisia desertorum (China)	5.75578
Chamomile, german (Egypt)	5.75292
Curcuma aeruginosa(rhizome, rhizome)	5.74913
Turmeric (Vietnam) 1	5.74075
Cyanthillium cinereum(root, root)	5.73552
Commiphora africana (Benin)	5.70452
Cubeb 1	5.6937
Opoponax	5.63073
Scullcap	5.47112
Dysoxylum richii leaf (Fiji)	5.4682
Turmeric 3	5.35967
Mesua ferrea(bark, bark)	5.35721
Turmeric (Bhutan) 1a rhizome	5.33604
Sida acuta(stem, stem)	5.30793
Salvia splendens(aerial part, aerial part)	5.25303
Lemon balm 4 ssp. altimissia	5.22486
Orthosiphon thymiflorus(leaf, leaf)	5.21923
Turmeric (India) 3	5.18799
Pistacia lentiscus (Italy) 1b CO2-extract	5.17621
Santalum album essential oil	5.09773
Garcinia morella(leaf, leaf)	5.09747
Santalum album()	5.08586
Sandalwood, indian (India) 2	5.08554
Aristolochia krisagathra(stem, stem)	5.07844
Mammea suriga(flower, flower)	5.05849
Sandalwood, indian (China) 2	5.04018
Sindora glabra (China)	5.03587
Sandalwood, indian (India) 1	5.03374
Sandalwood, indian (China) 1	5.01574
Sandalwood, indian (India) 3	5.00699
Celery seed (India) 4	5.00616
Uvaria narum(root, root bark)	4.98424
Garcinia indica(leaf, leaf)	4.98088
Nepeta hindostana(leaf, leaf)	4.96833
Cedrelopsis grevei essential oil	4.9229
Matricaria chamomilla(flower, inflorescence)	4.91737
Spikenard 2	4.91394
Garcinia gummi-gutta(leaf, leaf)	4.90654
Anaphalis nepalensis(aerial part, aerial part)	4.86897
Anaphalis contorta(aerial part, aerial part)	4.86784
Daniellia oliveri	4.86602
Annona squamosa leaf	4.86529
Sandalwood, queenslandian (Australia)	4.84635
Piper attenuatum(fruit, fruit)	4.82672
Cedrela odorata	4.80919
Bauhinia tomentosa(leaf, leaf)	4.75724
Juniper branch	4.73613
Stevia achalensis	4.73566
Chamomile, german (India) 2a whole flower	4.73447
Sandalwood, australian (Australia)	4.72113
Turmeric (Malaysia)	4.69763
Annona squamosa(bark, bark)	4.65573
Pentaceras australe leaf	4.64779
Coleus forskohlii(root, root)	4.62213
Annona muricata(leaf, leaf)	4.60655
Melissa romana	4.58108
Torreya grandis 1	4.57036
Calamus (China) 1c root	4.56811
Guava leaf 2	4.54752
Cinnamon fruit (India) 2	4.49251
Eugenia platysema (Brazil)	4.45477
Turmeric (Reunion Island) 1a rhizome	4.45327
Piliostigma malabaricum(leaf, leaf)	4.40902
Anise root	4.37985
Teucrium divaricatum (Greece)	4.37202
Stevia rebaudiana	4.3594
Pinus nigra ssp. laricio (Corsica) 1b	4.31796
Orris extract	4.30166
Valeriana hardwickii(root, root)	4.30023
Mikania micrantha(flower, flower)	4.28138
Eugenia bacopari leaf (Brazil)	4.27498
Curcuma longa(rhizome, rhizome)	4.27295
Guava leaf 3	4.2666
Ajuga chamaepitys essential oil	4.25445
Mastixia arborea(leaf, leaf)	4.25148
Nepeta hindostana(stem, stem)	4.21905
Alpinia chinensis root (Vietnam)	4.21781
Cyperus compressus(root, root)	4.21705
Aristolochia odoratissima	4.17649
Pogostemon travancoricus(leaf, leaf)	4.1291
Cyperus rotundus(root, root tuber)	4.0538
Nepeta argolica (Greece) 1b chemotype 2	4.01295
Carrot seed (China)	4.0011
Orthosiphon pallidus(aerial part, aerial part)	3.985
Grape flower	3.97753
Cephalotaxus harringtonia(leaf, needles)	3.95406
Nepeta caesarea (Turkey)	3.94637
Cyanthillium cinereum(flower, flower)	3.93704
Eugenia ramboi (Brazil)	3.92627
Pterodon polygalaeflorus	3.92203
Nepeta argolica (Greece) 2	3.90127
Ginseng	3.8875
Galinsoga parviflora(leaf, leaf)	3.88131
Nepeta hindostana(flower, flower)	3.8755
Guarea macrophylla ssp. tuberculata stem bark	3.87535
Leonurus sibiricus essential oil (Normal root)	3.86728
Bauhinia purpurea(leaf, leaf)	3.86418
Skimmia laureola (India) 2	3.86365
Scutellaria repens(aerial part, aerial part)	3.86075
Nepeta cataria 1	3.83683
Nepeta sibirica	3.79715
Nepeta nepetella	3.76462
Eugenia moraviana (Brazil)	3.75414
Vanillosmopsis arborea leaf	3.74637
Cephalotaxus harringtonia(stem, twig)	3.7452
Copaiba (Colombia)	3.74184
Ainsliaea aptera(aerial part, aerial part)	3.7117
Nepeta nuda (Turkey)	3.7016
Abies fragesii	3.70092
Physostegia virginiana(whole plant, herb)	3.69163
Ducrosia anethifolia (Pakistan)	3.67387
Cangerana (Brazil)	3.6514
Leucas stelligera(aerial part, aerial part)	3.64325
Ginkgo biloba(leaf, leaf)	3.61555
Pimpinella peregrina root	3.60773
Ylang Ylang (China) 1	3.58259
Nepeta elliptica(aerial part, inflorescence)	3.55766
Nepeta argolica (Greece) 1a chemotype 1	3.55542
Lepechinia urbanii	3.51548
Nepeta crassifolia	3.51334
Chromolaena odorata(flower, flower)	3.49699
Samurai orchid (Neofinetia)	3.46176
Alpinia conchigera (Malaysia)	3.45828
Mesua ferrea(flower, flower)	3.45782
Nepeta elliptica(aerial part, aerial part)	3.44723
Schinus molle leaf	3.43785
Litsea glutinosa(bark, stem bark)	3.42799
Schinus lentiscifolius leaf (Uruguay)	3.41662
Egletes viscosa (flower heads)	3.41466
Psidium guineense leaf	3.35479
Meistera cannicarpa(leaf, leaf)	3.35444
Clerodendrum phlomidis(leaf, leaf)	3.35424
Dittrichia viscosa (Spain)	3.35135
Naregamia alata(whole plant, whole plant)	3.35055
Cipadessa baccifera(leaf, leaf)	3.31703
Annona muricata(fruit, skin/peel)	3.31184
Plectranthus barbatus(aerial part, aerial part)	3.30907
Shanqiu	3.30517
Bauhinia acuminata(leaf, leaf)	3.29425
Psidium guajava(leaf, leaf)	3.2853
Nepeta govaniana(whole plant, herb)	3.28067
Cabore (Brazil)	3.27451
Lantana camara(aerial part, aerial part)	3.27351
Neomitranthes cordifolia	3.27332
Osage orange fruit, 1a headspace	3.26772
Thottea ponmudiana(leaf, leaf)	3.2505
Copaiba balsam 1	3.23407
Vassoura (Brazil) 3	3.22498
Pinus sylvestris 2	3.22273
Nepeta fissa (Iran)	3.1764
Heptapleurum stellatum(leaf, leaf)	3.1751
Magnolia champaca(flower, flower)	3.17125
Nepeta nuda (Belgium)	3.15387
Hedychium coccineum rhizome (Mauritius)	3.14306
Elettaria cardamomum(fruit, pod)	3.13962
Eugenia repanda (Brazil)	3.13643
Aristolochia gigantea	3.13368
Combretum albidum(leaf, leaf)	3.13162
Teucrium heterophyllum (Canary Islands)	3.1305
Basil (Turkey) 2a	3.13047
Cubeb 3	3.12854
Galangal root (Malaysia)	3.11395
Cardamom (India) 6	3.09985
Ylang Ylang (Laos)	3.09804
Salvia mukerjeei(aerial part, aerial part)	3.08182
Acinos alpinus oil (Greece)	3.07948
Mesua ferrea(stem, bud)	3.07477
Tridax procumbens(flower, flower)	3.06803
Coespeletia thyrsiformis leaf (Venezuela)	3.06015
Amyris elimifera essential oil	3.04951
Pinus pinaster (Morocco) needle	3.04821
Solanum erianthum(fruit, fruit)	3.04385
Nepeta cataria (Argentina)	3.03517
Protium heptaphyllum 1a leaf	3.03334
Ottonia anisum (Brazil)	3.02572
Centratherum punctatum essential oil	3.0226
Abies sibirica 2	3.02229
Myristica malabarica(leaf, leaf)	3.02002
Amomum hypoleucum(leaf, leaf)	3.01468
Murraya exotica(leaf, leaf)	3.01465
Abies semenovii	3.01277
Plectranthus hadiensis(seed, seed)	3.01096
Syzygium zeylanicum(leaf, leaf)	3.00932
Cardamom (India) 5b	2.99497
Syzygium grande(leaf, leaf)	2.98923
Pinus sylvestris (Estonia)	2.97916
Plectranthus barbatus (Brazil) 1	2.97627
Cardamom (India) 1	2.97545
Microglossa pyrrhopappa	2.97013
Piper plurinervosum	2.9674
Synotis rufinervis(root, root)	2.9642
Geranium wallichianum(aerial part, aerial part)	2.95898
Aglaia duperreana flower (China)	2.95495
Cardamom (India) 4	2.95226
Pistacia lentiscus (Egypt) leaf	2.94394
Piper longum(leaf, leaf)	2.94322
Cardamom seed 1	2.94219
Schinus molle essential oil	2.94142
Basil (Italy) 4a steamdistillate	2.9376
Cardamom (Guatemala)	2.93413
Thymus serpyllum (Canada)	2.91723
Salvia leucantha(leaf, leaf)	2.90527
Nepeta laevigata(aerial part, inflorescence)	2.88984
Gymnacranthera canarica(leaf, leaf)	2.88718
Cyperus scariosus(rhizome, rhizome)	2.88689
Pinus canariensis (Greece)	2.88652
Hemizygia welwitschii	2.88587
Amomum pterocarpum(leaf, leaf)	2.88205
Argyranthemum adauctum ssp. erythrocarpon	2.87964
Baccharis crispa	2.87322
Matricaria chamomilla(root, root)	2.86448
Chamomile, german (India) 2d root	2.86373
Chamomile, german (India) 2c stem	2.85934
Myrtle leaf (Spain)	2.8521
Murraya exotica(flower, flower)	2.84276
Croton ovalifolius (Venezuela)	2.82991
Gurjun balsam	2.82465
Eupatorium maximilianii	2.81781
Cardamom (Costa Rica)	2.81404
Aglaia odorata flower (China)	2.81375
Ylang Ylang (Thailand)	2.81325
Selinum vaginatum(underground part, underground part)	2.81256
Pistacia lentiscus (Italy) 1a CO2-extract	2.81043
Nepeta cataria essential oil	2.80867
Hoslundia opposita	2.80798
Myrtle leaf, wildgrowing (Spain)	2.79968
Casearia tomentosa(leaf, leaf)	2.7908
Eucalyptus diversicolor (Uruguay)	2.78481
Caryopteris odorata essential oil	2.78166
Spikenard 1	2.78026
Meistera muricata(leaf, leaf)	2.77483
Vitex agnus-castus leaf (Italy)	2.77245
Synotis rufinervis(leaf, leaf)	2.77147
Cardamom (India) 2	2.76708
Carrot seed (Pakistan)	2.76052
Magnolia grandiflora essential oil	2.76026
Pimpinella diversifolia root	2.75098
Clary sage (Sardinia)	2.74914
Pistacia lentiscus (Italy) 3a CO2 extract leaf	2.74823
Hyptis lanceolata	2.74731
Juniperus rigida (Japan) 1	2.74713
Vitex agnus-castus inflorescence (Italy)	2.74529
Vassoura (Brazil) 1	2.74454
Cardamom (India) 3	2.74419
Larix conifer needle	2.74269
Cryptocarya amygdalina(leaf, leaf)	2.73913
Alpinia calcarata(root, root)	2.73844
Matricaria chamomilla(stem, stem)	2.73404
Toddalia asiatica(leaf, leaf)	2.73187
Eugenia burkartiana leaf (Brazil)	2.72728
Nepeta govaniana(whole plant, whole plant)	2.7204
Ambrette seed (China)	2.71488
Pistacia lentiscus (Italy) 3b hydrodist. leaf	2.70248
Myrtle leaf, cultivated (Spain)	2.69834
Artemisia argentea (Madeira)	2.68807
Mentha rotundifolia (Japan)	2.68317
Selinum vaginatum(root, root)	2.68184
Magnolia grandiflora(flower, flower)	2.68023
Dacryodes igaganga fruit	2.67933
Artemisia japonica(leaf, leaf)	2.67797
Magnolia grandiflora flower (India)	2.6747
Mentha suaveolens (Greece)	2.66472
Erigeron karvinskianus(whole plant, whole plant)	2.66461
Ambrette seed 1	2.66252
Ridolfia segetum (Spain) 1c flower	2.66153
Alpinia chinensis flower (Vietnam)	2.66084
Magnolia coco	2.65742
Mentha longifolia (Jordan)	2.65225
Tobacco, Yaka	2.64167
Neolitsea foliosa(leaf, leaf)	2.63631
Leptodermis lanceolata(leaf, leaf)	2.63565
Ambrette seed 2	2.63409
Mentha spicata (Greece) Chemotype IIIb	2.62923
Teucrium quadrifarium(aerial part, aerial part)	2.62225
Ambrosia artemisiafolia	2.617
Elsholtzia densa(flower, inflorescence)	2.61291
Jasmine azoricum concrete	2.61246
Pinus pinea (Morocco) needle	2.59055
Pepper, black (India) 7a cv. Kottanadan	2.58708
Osmanthus headspace (picked flowers) 1	2.58348
Galbanum stem (Iran)	2.58167
Piper nigrum(fruit, fruit)	2.58162
Heptapleurum stellatum(stem, stem)	2.58125
Inula cappa(aerial part, aerial part)	2.58024
Citronella java (Cuba)	2.56792
Myrtle leaf (Morocco) 1	2.56412
Pinus pumila 2	2.56012
Basil (Italy) 4b extract	2.55512
Alseodaphne semecarpifolia(leaf, leaf)	2.55373
Zanthoxylum gardneri (Laranjinha)	2.5506
Ambrette seed 3	2.5501
Basil (Turkey) 2b	2.54801
Psidium friedrichsthalianum leaf	2.5473
Plectranthus mollis(leaf, leaf)	2.54184
Eucalyptus tereticornis (Benin)	2.53991
Plectranthus mollis(flower, inflorescence)	2.53653
Pepper, black (India) 5a	2.53345
Protium heptaphyllum 1b stem	2.53111
Buddleia salvifolia concrete	2.53072
Aframomum sulcatum	2.53017
Plectranthus mollis(aerial part, aerial part)	2.5249
Pinus contorta (USA)	2.52398
Osmanthus headspace (living flowers)	2.5232
Cinnamomum citriodorum(leaf, petiole)	2.51979
Litchi pulp (China)	2.51858
Eucalyptus macathurii	2.51702
Heptapleurum venulosum(leaf, leaf)	2.51575
Pistacia lentiscus 1b leaf	2.50886
Cardamom (India) 5a	2.50797
Calamintha incana (Turkey)	2.50673
Pentacalia amplexicaulis(root, root)	2.50644
Cardamom (Reunion)	2.50591
Juniper berry 4	2.50126
Cabreuva	2.49666
Parsnip (Germany) 4a seedling root	2.49498
Lavandula gibsonii(aerial part, aerial part)	2.49214
Pepper, black (India) 7c cv. Kuthiravally	2.49124
Cypress (Algeria)	2.4892
Lantana indica(leaf, leaf)	2.48838
Melaleuca leucadendra(flower, flower)	2.48601
Amomum hypoleucum(rhizome, rhizome)	2.48216
Nepeta cilicia	2.47689
Myrtle berry (Croatia)	2.47479
Vitex agnus-castus fruit (Italy)	2.4667
Pinus sylvestris 5	2.46351
Valerian, herb (China)	2.46243
Nepeta raphanorhiza(whole plant, whole plant)	2.45766
Melaleuca leucadendra(leaf, leaf)	2.45088
Mentha longifolia (France) Chemotype 2	2.45037
Schinus molle berry	2.44894
Osmanthus absolute	2.44726
Morina longifolia(leaf, leaf)	2.44056
Myrtle leaf (Morocco), var. baetica	2.43834
Pinus sylvestris 3	2.43535
Mentha longifolia ssp. himalaiensis	2.43458
Myrtle leaf (Morocco) 4	2.43357
Picea smithiana(leaf, leaf)	2.42515
Kaempferia galanga rhizome (Malaysia)	2.42149
Dill herb (Finland) 1	2.4206
Pepper, black (India) 2	2.42006
Anethum graveolens(whole plant, herb)	2.41572
Levisticum aofficinalis essential oil	2.41458
Alpinia calcarata(flower, flower)	2.40966
Ocimum basilicum(whole plant, herb)	2.40834
Melaleuca leucadendra(stem, twig)	2.40613
Dill herb (Finland) 2	2.40605
Cannabis sativa(aerial part, aerial part)	2.4047
Dill herb (Tasmania)	2.40364
Myrtle mature fruits (Morocco)	2.4009
Tetrataenium rigens(seed, seed)	2.38632
Piper mullesua(flower, inflorescence)	2.38623
Abies sibirica 1	2.38373
Cymbidium goeringii flower headspace	2.38157
Myrtle leaf (Morocco), var. italica	2.38082
Mikania cordata leaf	2.37751
Pepper, green (India)	2.3775
Stachys melissifolia(aerial part, aerial part)	2.37489
Aniba riparia (Brazil) 1a leaf	2.37418
Ginger (Malaysia)	2.37255
Nepeta govaniana(aerial part, aerial part)	2.37095
Ferulago contracta flower (Iran)	2.37054
Amomum pterocarpum(rhizome, rhizome)	2.36915
Calamintha nepeta (Turkey) 2	2.36835
Nepeta viscida (Turkey)	2.36647
Syzygium gardneri(leaf, leaf)	2.36509
Abies holophylla (China) 2	2.36374
Colquhounia coccinea(flower, flower)	2.36259
Dill herb (U.S.A.) 1	2.35797
Annona squamosa root	2.35501
Coreopsis barteri leaf (Cameroon)	2.35411
Wedelia trilobata (Brazil)	2.35112
Canella winterana (Cuba) 1	2.34972
Fir needle (Siberia) 1	2.34906
Dill herb (Europa)	2.34906
Ajuga chamaepitys (Iran)	2.3452
Pinus koraiensis (China)	2.34383
Lawsonia inermis essential oil	2.34349
Fir needle (Siberia) 2	2.34052
Abies sachalinensis (Finland)	2.33954
Mentha suaveolens (Chemotype 2)	2.33584
Angelica glauca(whole plant, whole plant)	2.33542
Eucalyptus citriodora (Rwanda)	2.33485
Picea abies (Estonia) fir needle	2.33287
Cordia verbenacea essential oil	2.33182
Teucrium haenseleri flower	2.3292
Annona muricata(bark, bark)	2.32759
Zingiber zerumbet (Vietnam) 2b leaf	2.32627
Dill herb (Reunion Island)	2.32542
Basil (Philippines) 1c	2.32491
Jasminum auriculatum(flower, flower)	2.32043
Nepeta ciliaris(aerial part, aerial part)	2.31967
Cedrus deodara(wood, wood)	2.31736
Abies mayriana (Finland)	2.31655
Sederitis dichotoma (Turkey)	2.31609
Aristolochia indica(stem, stem)	2.31408
Piper nigrum(whole plant, whole plant)	2.31358
Mentha x villoso-nervata (Greece) 1	2.312
Myrtle leaf (Croatia)	2.31123
Monodora brevipes seed (Cameroon)	2.30934
Zingiber zerumbet (Vietnam) 2a stem	2.30785
Galbanum root (Iran)	2.30705
Acalypha fruticosa(leaf, leaf)	2.30564
Laurel leaf (Czechia)	2.30076
Helichrysum stoechas (France)	2.30056
Dill herb (Finland) 3	2.29776
Parsley absolute (Egypt)	2.29571
Pinus pinaster (Portugal) 2 needle	2.2929
Pluchea lanceolata(aerial part, aerial part)	2.29256
Sterculia urens(plant exudate, resin/gum)	2.29092
Angelica seed 2	2.28882
Pinus sylvestris 6	2.28692
Echinophora cinerea (Iran)	2.2847
Alpinia smithiae(rhizome, rhizome)	2.2831
Myrtle leaf (Morocco) 3	2.28242
Clinopodium umbrosum(aerial part, aerial part)	2.27807
Eucalyptus lehmanni (Uruguay)	2.27786
Zanthoxylum armatum(bark, stem bark)	2.27299
Hyptis suaveolens (Mali)	2.2729
Kaempferia galanga rhizome (China)	2.27208
Tsuga canadensis conifer	2.26601
Colquhounia coccinea(leaf, leaf)	2.26323
Laurel leaf (Russia)	2.26269
Abies sachalinensis essential oil	2.25355
Hypericum scabrum (Turkey)	2.25331
Pinus mugo (Dwarf pine) 1	2.25153
Hop, cones (Argentina)	2.25028
Abies alba needle (Serbia)	2.24989
Cinnamomum parthenoxylum (China) 1b	2.24979
Selinum vaginatum(aerial part, aerial part)	2.2466
Pepper, black (India) 7d cv. Cheriakaniakadan	2.23922
Crassocephalum crepidioides essential oil	2.23872
Citronella java (China)	2.23687
Leonurus sibiricus essential oil (Hairy root)	2.23153
Afrocarpus mannii 1b bark	2.23087
Angelica (sativa) fruit	2.21804
Baccharis coridifolia	2.21779
Teucrium fruticans (Italy) 1b fruiting phase	2.21769
Heptapleurum stellatum(root, root)	2.21664
Laurel leaf (Tunisia)	2.21352
Fir balsam 1	2.21263
Pinus mugo (Dwarf pine) 2	2.21146
Fir needle balsam (Canada) 2	2.21042
Abies sibirica 3	2.20635
Aegle marmelos leaf (India) 1	2.20594
Murraya koenigii(stem, stalk)	2.20574
Vitex trifolia var. simplicifolia (Thailand)	2.20556
Amomum subulatum(fruit, pericarp)	2.20541
Micromeria myrtifolia (Turkey)	2.20364
Abies nephrolepsis (China)	2.20052
Chromolaena odorata(leaf, leaf)	2.19892
Abies alba essential oil	2.19414
Coespeletia moritziana leaf (Venezuela)	2.194
Aframomum daniellii	2.19395
Cinnamomum tamala leaf (Pakistan)	2.19307
Tejpat leaf	2.19303
Eucalyptus cinerea	2.19202
Thymus serpyllum (France)	2.192
Afrocarpus mannii 1a leaf	2.18921
Fir balsam twig (Canada) 4	2.18787
Ajuga integrifolia(leaf, leaf)	2.18669
Skimmia anquetilia(flower, flower)	2.18577
Skimmia anquetilia(leaf, leaf)	2.1852
Fir needle balsam (Canada) 1	2.18433
Mentha longifolia(aerial part, aerial part)	2.18404
Amomum subulatum essential oil	2.17719
Laurel stem bark (France)	2.17258
Ridolfia segetum (Spain) 1b leaf	2.16838
Pinus sibirica (Mongolia) 1b	2.16778
Laurel leaf 1	2.15976
Pepper, black 2	2.15812
St. John's wort (Turkey)	2.156
Copaiba balsam 2	2.15552
Pepper, black (India) 5d	2.15319
Basil (Fiji) 1	2.1495
Pepper, black (India) 5b	2.14753
Lycopersicon hirsutum leaf	2.14646
Laurel leaf (Italy) 3	2.1452
Angelica seed 1	2.14214
Monodora myristica fruit (Cameroon)	2.14157
Fir needle balsam (Canada) 3	2.13929
Leucas lavandulifolia(aerial part, aerial part)	2.13771
Dracaena reflexa	2.13535
Zingiber zerumbet (Vietnam) 2c flower	2.13509
Myrtle leaf (France) 3	2.13296
Abies holophylla (China) 1	2.13272
Alpinia calcarata 1b rhizome	2.13134
Hedyosmum costaricensis (Costa Rica)	2.13126
Basil, var. glabratum (Turkey)	2.12939
Pepper, black (India) 1	2.12896
Laurel leaf (Turkey) 1	2.12884
Citronella java (Argentina) 2	2.12792
Cupressus sempervirens essential oil	2.12416
Chamomile, wild (Morocco)	2.1239
Eucalyptus globulus (China) 4 residue	2.12184
Calamintha nepeta (Greece) 2	2.12078
Lippia alba (Cuba) 1b leaf	2.11982
Marihuana (India)	2.11792
Ligusticum marginatum(whole plant, whole plant)	2.11724
Boswellia ovalifoliolata(bark, bark)	2.11627
Dictamnus albus essential oil	2.11618
Clary sage (Spain)	2.11543
Pepper, black (China) 1 fruit	2.11204
Turmeric (Reunion Island) 1c flower	2.11118
Mentha suaveolens (Chemotype 1)	2.10875
Eucalyptus maidenii (Burundi)	2.10726
Galbanum 2	2.10716
Echinophora cinerea	2.10429
Teucrium flavum (Greece) 1b leaf	2.10086
Bupleurum hamiltonii(aerial part, aerial part)	2.09866
Boenninghausenia albiflora(root, root)	2.09696
Eucalyptus globulus (Burundi)	2.09545
Fir balsam 2a	2.09416
Piper guineense (Cameroon) 1b	2.09318
Scaligeria lazica fruit (Turkey)	2.09095
Laurel leaf (USA)	2.08658
Mesua ferrea(leaf, leaf)	2.08492
Melaleuca viminalis(leaf, leaf)	2.08461
Helichrysum odoratissimum	2.0811
Germander, common (Serbia/Montenegro)	2.07927
Germander, common (Italy)	2.07813
Abies alba needle (Montenegro)	2.07533
Turmeric (Reunion Island) 1b leaf	2.07524
Cardamom, large (Nepalese) (India) 1	2.07403
Globba schomburgkii(whole plant, herb)	2.07391
Mastic gum (Spain)	2.07122
Eucalyptus globulus (Portugal) 1	2.06908
Picea engelmanni twig	2.06307
Eucalyptus globulus (Japan)	2.06043
Myrcianthes cisplatensis leaf (Uruguay)	2.05962
Artemisia santolina (Iran)	2.05644
Mentha x villosa (Greece) 1	2.05574
Hyptis suaveolens (Cameroon)	2.05544
Conyza bonariensis (Brazil)	2.05417
Cinnamomum camphora (China) 1a	2.05234
Mentha spicata (Greece) Chemotype IIIa	2.04828
Synedrella nodiflora leaf (Fiji)	2.04798
Myrtle leaf (Turkey) 2	2.04782
Daucus carota(seed, seed)	2.04621
Cinnamomum bejolghota(flower, flower)	2.04277
Pepper, white (China)	2.04242
Hedychium coronarium(rhizome, rhizome)	2.04147
Abies ernestii (China)	2.03864
Pepper, black (India) 5c	2.03857
Galbanum 4	2.03635
Eugenia plurifora (Brazil)	2.03629
Eucalyptus globulus (Ethiopia)	2.03627
Galbanum 1	2.03536
Pinus sibirica (Mongolia) 1a	2.03493
Carapa guianensis	2.03492
Pepper, black 6	2.03388
Juniper leaf (Sweden)	2.0318
Litsea cubeba (Formosa) leaf	2.02763
Elaeagnus angustifolia flower absolute (China)	2.02598
Gingergrass (India) 1	2.0238
Abies nordmannia conifer	2.02225
Pepper, black (Malaysia)	2.02141
Citronella java 3	2.02018
Rollinia mucosa fruit	2.0184
Plectranthus barbatus (Brazil) 2b stem	2.01812
Calamintha nepeta (Italy)	2.01371
Citronella java (S. America)	2.01322
Cornutia odorata leaf (Peru)	2.01277
Vernonia chalybaea	2.01208
Carrot seed (France) 4	2.01042
Machilus gamblei(flower, flower)	2.00828
Hyssop (Finland) 4	2.00558
Cypress twig/leaf	2.00555
Abies cephalonica	2.00295
Eucalyptus globulus (Italy) 1a hydrodistiled	2.0019
Pinus canariensis (Spain-Tenerife)	2.00186
Pepper, black 3	2.00056
Matricaria chamomilla essential oil	2.00017
Teucrium fruticans (Italy) 1a flowering phase	1.99289
Cymbopogon winterianus Manjusha essential oil	1.9918
Ocimum basilicum, Methyl cinnamate type III	1.98585
Lavandula dentata (Chemotype B)	1.98507
Melaleuca polandii(fruit, fruit)	1.98501
Pepper, black 4	1.98386
Myrtle ripe fruits (Spain)	1.98267
Pepper, black (variety Malabar)	1.98239
Litsea cubeba leaf	1.98108
Mentha longifolia ssp. petiolata (Greece) 1	1.98095
Cinnamomum bejolghota(bark, stem bark)	1.97947
Pimpinella major root	1.97831
Psidium myrsinoides (Brazil)	1.97805
Mentha longifolia ssp. longifolia (Greece)	1.97608
Pinus cembra	1.97536
Abies alba conifer 1	1.97367
Cardamom, large (Nepalese) (India) 3	1.97278
Piper longum(stem, stem)	1.97223
Bergamot (Italy, Tuscan)	1.97143
Amomum villosum (China) 1g leaf	1.97062
Buddleja asiatica(leaf, leaf)	1.97038
Bergamot (Italy, Sicily) 1a Castagnaro	1.96485
Niaouli	1.96333
Abies alba conifer 2	1.96252
Picea abies conifer 1	1.95852
Alpinia calcarata(leaf, leaf)	1.95795
Pepper, black (variety Sarawak)	1.95774
Cymbopogon nardus(whole plant, whole plant)	1.95716
Centella asiatica(whole plant, whole plant)	1.9571
Bergamot (Italy, Calabria) 2	1.95632
Pinus yunnanensis (China)	1.95468
Eucalyptus globulus 4	1.95376
Marrubium vulgare essential oil	1.95249
Thymus lotocephallus (Portugal) flower	1.95235
Laurel leaf (Spain) 4	1.95036
Myrtle leaf (Morocco) 2	1.94791
Eucalyptus globulus (Italy) 1b CO2-extract	1.94747
Lavandula dentata (Chemotype A)	1.94565
Cajuput (China)	1.94486
Myristica beddomei(leaf, leaf)	1.9447
Pepper, black (variety Brazil)	1.94466
Picea abies conifer 2	1.94358
Melaleuca citrina(fruit, fruit)	1.9434
Marjoram, sweet (Egypt) 3 chemotype	1.94317
Myrtle leaf (Lebanon)	1.94068
Nepeta leucolaena(whole plant, herb)	1.94035
Gmelina asiatica(leaf, leaf)	1.93872
Teucrium salviastrum (Portugal)	1.93844
Mentha grandiflora (Australia)	1.9376
Sideritis hyssopifolia var. pyrenaica	1.93744
Teucrium melissoides (Iran)	1.93623
Vitex trifolia (Thailand)	1.93596
Cardamom, large (Nepalese) (China)	1.93579
Douglas fir 2	1.93542
Eucalyptus globulus (Portugal) 2	1.93486
Pinus brutia (Greece)	1.93067
Hymenaea courbaril essential oil	1.92769
Cordia cylindrostachya	1.92707
Amomum subulatum(fruit, pod)	1.92609
Citronella java (Brazil) 2	1.92368
Cardamom, large (Nepalese) (India) 2	1.92277
Gynura cusimbua(aerial part, aerial part)	1.92161
Pinus strobus 2	1.9199
Eucalyptus cinerea(leaf, leaf)	1.91983
Eucalyptus radiata(leaf, leaf)	1.91902
Melaleuca citrina(leaf, leaf)	1.91884
Philodendron imbe root (Brazil)	1.91861
Pinus nigra	1.9176
Nutmeg (India) 6	1.91707
Eucalyptus globulus 2b hydrodiffused	1.91551
Juniper leaf (Canada)	1.91535
Laurel leaf (France) 2	1.915
Pinus merkusii (Malaysia)	1.91332
Laurel leaf (Morocco)	1.91162
Melaleuca citrina(flower, flower)	1.91143
Melaleuca polandii(flower, flower)	1.91114
Eucalyptus globulus (Zambia)	1.9108
Nutmeg (Hainan Island)	1.90945
Heracleum candicans(root, root)	1.90837
Clausena dunniana (China) 2	1.90734
Hyptis suaveolens	1.90731
Eucalyptus globulus (Yunnan)	1.90723
Lippia multiflora leaf (Benin)	1.90704
Eucalyptus globulus (Morocco) 2	1.9068
Zanthoxylum rhetsoides (China)	1.90643
Zanthoxylum acanthopodium(leaf, leaf)	1.90634
Aralia cachemirica(leaf, leaf)	1.90628
Orange leaf, sweet 3	1.90427
Tea Tree (Australia) 5	1.9042
Eucalyptus smithii (Rwanda)	1.90379
Pinus pinaster (Greece) needle	1.90279
Citrus maxima(leaf, leaf)	1.90237
Eucalyptus radiata (Zambia)	1.90162
Eucalyptus globulus (Uruguay)	1.90152
Cardamom, large (Nepalese) (Pakistan)	1.90077
Pepper, black (variety Lampong)	1.90056
Eucalyptus globulus (Spain) 1	1.8999
Hyssop (Finland) 2	1.8995
Eucalyptus globulus 2a hydrodistilled	1.89908
Litsea pungens (China)	1.89884
Juniper berry 9	1.89805
Eucalyptus smithii (Zambia)	1.89621
Nepeta discolor(whole plant, herb)	1.89543
Bergamot (Italy, Sicily) 1b Fantastico	1.89508
Cuminum cyminum essential oil	1.89437
Geranium (Cuba)	1.89437
Nepeta glomerulosa (Iran)	1.89401
Eucalyptus bridgesiana(leaf, leaf)	1.89102
Niaouli (Egypt)	1.89102
Eucalyptus globulus (Algeria) 1	1.89006
Camphor (Madagascar) 1	1.88849
Pinus kesiya (China) 2	1.88679
Eucalyptus camaldulensis (Nigeria) 2	1.88678
Eucalyptus radiata (Australia)	1.88593
Pinus sylvestris (Yugoslavia)	1.88389
Murraya paniculata(aerial part, aerial part)	1.88192
Eucalyptus globulus (Yugoslavia) 1c branches	1.8819
Pistacia lentiscus (Italy) 2b hydrodist. berry	1.88051
Douglas fir (Indiana, USA)	1.87894
Helichrysum italicum (Italy-Sardinia)	1.87891
Melaleuca viridiflora (Madagascar)	1.87888
Carrot seed (Germany)	1.87867
Zingiber zerumbet essential oil	1.87808
Acmella radicans(whole plant, whole plant)	1.87675
Douglas fir 1	1.87586
Pinus pinaster	1.87565
Garcinia talbotii(leaf, leaf)	1.87559
Bergamot (Italy, Calabria) 5	1.87542
Teucrium flavum (Greece) 1a flower	1.874
Galangal root (Indonesia)	1.87304
Eucalyptus globulus 3	1.87265
Wiedemannia orientalis	1.87193
Bitter orange flower headspace (China)	1.87154
Citronella java (India) 3 Orissa	1.87033
Piper longum(fruit, fruit)	1.87025
Eucalyptus globulus 1	1.8699
Pinus halepensis (Greece)	1.86867
Bergamot (Italy, Calabria) 6	1.86824
Juniper leaf (Finland), headspace	1.86725
Bergamot (China) 5	1.86641
Cinnamomum parthenoxylum (China) 1f	1.86463
Eucalyptus globulus (China) 3	1.86305
Pepper, black 1	1.86173
Mentha longifolia (The Netherlands)	1.86157
Nepeta italica (Turkey)	1.86073
Ocimum canum (Cameroon)	1.86044
Bergamot (Italy, Calabria) 7	1.85948
Rosemary (Greek)	1.85905
Pinus pinaster (France)	1.85796
Teucrium arduini (Serbia/Montenegro)	1.85766
Bergamot 1a peel extract	1.85761
Lippia scaberrima (South Africa) 1a	1.85717
Pinus pinaster (Portugal) 1	1.85679
Hyssop (Spain)	1.85617
Eucalyptus globulus (Algeria) 2	1.85456
Bergamot (Italy, Sicily) 1d PCF	1.8544
Pinus insularis (Malaysia)	1.8531
Myrtus communis essential oil	1.85273
Cajuput (Australia) 1	1.84975
Ribes sanguineum flower headspace	1.84937
Eucalyptus longifolia (Uruguay)	1.84909
Bergamot (Italy, Calabria) 4	1.84822
Protium heptaphyllum 2b fruit	1.84629
Yarmor pine	1.84624
Croton zambesicus (Cameroon) 1a leaf	1.84504
Laurel leaf (India)	1.84457
Bergamot (Italy) 4	1.84407
Bergamot (China) 3	1.84374
Salvia fruticosa	1.84316
Ageratum conyzoides essential oil	1.84242
Bergamot (Argentina) 1	1.84216
Myrtle leaf (Iran)	1.84183
Laurel fruit (India)	1.8413
Geranium (India) 14b	1.84092
Peucedanum petiolare (Iran)	1.83971
Blepharocalyx gigantea (Argentina) 1a leaf	1.83949
Bergamot (Italy) 6	1.83885
Eucalyptus brassiana	1.83865
Amomum villosum	1.83706
Eucalyptus melliodora (Australia)	1.8369
Chaerophyllum coloratum fruit	1.83658
Bergamot (Italy) 1	1.83619
Bergamot (Italy) 7	1.83464
Myrtle leaf (Turkey) 1	1.83436
Piper capense (Cameroon) 1a	1.83393
Bergamot 1b peel hydrodistillate	1.83358
Marjoram, spanish (Portugal) 1	1.83172
Murraya koenigii (India)	1.83152
Eucalyptus globulus (China) 2 fruit	1.83114
Cypress fruit/cone	1.82936
Myrtle green fruits (Morocco)	1.82912
Lemon (France-Corsica) 1j Barum	1.82602
Galbanum 3	1.82454
Bergamot (China) 2	1.82451
Cinnamomum glanduliferum(leaf, leaf)	1.82411
Geranium (Egypt) 4	1.82368
Aframomum citratum (Cameroon) 2a leaf	1.82138
Marsypianthes chamaedrys (Brazil)	1.8208
Sugandha kokila pericarp	1.81961
Ravensara aromatica (Finland)	1.81959
Calamintha sylvatica (Yugoslavia)	1.81911
Bergamot (Uruguay)	1.8186
Rue (Malaysia) 1	1.81521
Laurel leaf (Italy - Sicily) 1	1.81454
Pepper, black 5	1.81402
Bergamot (Turkey) 3c yellow fruit	1.81378
Laurel leaf (Turkey) 3	1.81365
Clary sage flower	1.81033
Skimmia laureola(leaf, leaf)	1.80996
Chaerophyllum coloratum umbel	1.80797
Sequoia leaf 1	1.80701
Piper capense (Cameroon) 1b	1.80642
Bergamot (Italy, Sicily) 1c Feminello	1.804
Camphor (Madagascar) 2	1.80365
Juniper leaf 1	1.80179
Teucrium botrys (Serbia/Montenegro)	1.79622
Geranium (India) 12b Genotype 2 'Bourbon'	1.79481
Salvia sclarea(flower, flower)	1.79458
Juniper berry 6	1.79074
Basil (Morocco)	1.79008
Bergamot (Turkey) 3b green/yellow fruit	1.78874
Bergamot (Italy, Calabria) 8	1.78752
Eucalyptus globulus (China) 1	1.7872
Geranium (India) 14a	1.78673
Helichrysum italicum (Greece)	1.78594
Ocimum basilicum, Methyl cinnamate type I	1.78413
Cymbopogon caesius(leaf, leaf)	1.78312
Bergamot (Italy) 2	1.7827
Pinus strobus 1	1.78232
Bergamot (Argentina) 2	1.78161
Bergamot (Turkey) 1	1.77988
Bergamot (Turkey) 2	1.77933
Cymbopogon caesius leaf	1.77779
Bergamot (Italy) 3	1.77772
Polygonum odoratum	1.77741
Annona muricata(seed, seed)	1.77728
Marjoram, spanish (Spain) 4a	1.77619
Larix conifer wood	1.77615
Marjoram, spanish (Spain) 4b	1.77401
Myrtle leaf (Greece)	1.77302
Idiospermum australiense	1.77007
Blepharocalyx tweediei (Argentina) 1b seed	1.76728
Dracocephalum aucheri	1.76695
Pinus halepensis (Morocco) needle	1.76548
Lantana camara (Iran)	1.76352
Uromyrtus metrosideros (Australia)	1.76306
Bergamot (China) 1	1.76087
Bergamot (China) 6	1.75909
Ocimum basilicum, Methyl cinnamate type II	1.75851
Bergamot (Turkey) 3a green fruit	1.75838
Bergamot (China) 4	1.75719
Swangi (Citrus hystrix) peel (Thailand) 2d	1.75638
Amomum tsao-ko (China) 2	1.75592
Citronella java (Ghana)	1.75354
Geranium macrorrhizum (Serbia)	1.7529
Hyptis pectinata	1.75264
Myrtle flower (Morocco)	1.74951
Eucalyptus globulus (Morocco) 1	1.74894
Mentha longifolia (Iran) 1	1.74846
Pepper, black 9	1.74237
Philodendron acutatum root	1.74088
Bergamot (Italy, Calabria) 3	1.73826
Citronella java (India) 6	1.73621
Geranium (Egypt) 5	1.73283
Orange leaf, sweet 1	1.73107
Helichrysum bracteiferum (Madagascar) 1	1.72627
Elaeoselinum gummiferum	1.72568
Bupleurum linearifolium	1.72549
Rhanterium	1.7252
Bergamot (France, Corsica)	1.72411
Teucrium royleanum(aerial part, aerial part)	1.72395
Geranium (Morocco) 2	1.72198
Eucalyptus polyanthemos (Uruguay)	1.72125
Fissitigma shangtzeense, flower extract	1.71544
Psidium luridum	1.71442
Psidium incanum	1.71261
Skimmia laureola(stem, stem)	1.71242
Marjoram, spanish (Spain) 2	1.71107
Bauhinia ungulata essential oil	1.7047
Nutmeg (Sri Lanka) 1	1.70321
Mango (Cameroon) headspace of ripe fruit	1.70282
Freesia, Living Flower Headspace	1.69963
Eucalyptus kirtoniana	1.69857
Genet absolute 2	1.69391
Murraya koenigii essential oil	1.69298
Geranium (Morocco) 1	1.69268
Roman chamomile (England)	1.69232
Bergamot (Ivory coast: Diva)	1.69224
Bois-de-Rose (Brazil) 1a	1.68871
Pelargonium roseum essential oil	1.68767
Geranium (India) 8	1.68593
Helichrysum italicum 1b	1.68569
Nutmeg (Jamaica)	1.68546
Laurel leaf (Portugal)	1.68506
Pelargonium graveolens(whole plant, herb)	1.6837
Carrot seed 2	1.68086
Bergamot (Japan) 2	1.67773
Citrus lumia 1c Citron de Borneo	1.67731
Viola etrusca (Italy) 1b yellow flower headspace	1.67547
Bergamot (Italy) 5b headspace of oil	1.67197
Alpinia nigra(leaf, leaf)	1.67037
Olive flower (headspace)	1.66977
Neroli bigarade (bitter orange flower) Algeria	1.66863
Isodon rugosus(leaf, leaf)	1.66665
Bergamot (Japan) 1	1.66593
Geranium (India) 15	1.66589
Pinus canariensis (Morocco) needle	1.66437
Zdravets	1.66398
Tansy (Netherlands) 4b flower	1.66368
Geranium (India) 11	1.66336
Pelargonium graveolens(leaf, leaf)	1.66263
Cymbopogon winterianus(whole plant, whole plant)	1.66229
Bergamot (Ivory coast: Coci)	1.65315
Jasmine sambac (Malati) concrete	1.64666
Pelargonium graveolens(shoot, shoot)	1.63971
Elsholtzia blanda(whole plant, whole plant)	1.63912
Geranium (Algeria) 2	1.63582
Neroli bigarade (bitter orange flower) Tunesia 1	1.63376
Elsholtzia blanda (India)	1.6317
Neroli bigarade (bitter orange flower) Egypt	1.62781
Cymbopogon winterianus(leaf, leaf)	1.6234
Aeollanthus suaveolens 1b vegetative	1.62165
Mentha citrata (Bergamot mint) (Japan) 1	1.62078
Citrus taitensis(leaf, leaf)	1.61916
Carrot seed 1	1.61626
Zanthoxylum hyemale	1.61622
Swangi (Citrus hystrix) peel (Thailand) 2c	1.61603
Bergamot (Italy) 5a original oil	1.6159
Lavender (Italy) 1a	1.61555
Violet odorata leaf 1	1.61473
Nepeta betonicifolia (Turkey)	1.60999
Zanthoxylum armatum(aerial part, aerial part)	1.60858
Yarrow leaf B	1.60585
Chaenomeles speciosa (Flowering Quince)	1.60537
Aeollanthus suaveolens 1a flowering	1.60018
Geranium (Algeria) 1	1.59734
Pelargonium graveolens CIM-Pawan essential oil	1.5958
Geranium (India) 12c Genotype 3 'Kelkar'	1.59509
Geranium (Egypt) 3	1.59428
Genet absolute 1	1.59295
Pistacia lentiscus (Italy) 2a CO2 extract berry	1.5919
Marjoram, spanish (Spain) 3	1.58938
Ruta chalepensis (Greece)	1.58936
Neroli bigarade (bitter orange flower) Italy 1	1.58731
Alpinia smithiae(leaf, leaf)	1.58568
Zanthoxylum naranjillo	1.57967
Roman chamomile (Italy) 4	1.57903
Helichrysum amorginum (Greece)	1.57882
Salvia sclarea CIM-Chandni essential oil	1.57712
Citronella java (India) 4	1.57526
Lavender (Greece)	1.57036
Litsea cubeba (China) 2a flower	1.56804
Lavandin (France) (Grosso) 2	1.5677
Tansy (Netherlands) 4a leaf	1.56709
Lavender (USA) (var. Graves)	1.56537
Neroli bigarade (bitter orange flower) Spain 1	1.56437
Clary sage leaf	1.56334
Humulus lupulus essential oil	1.56305
Skimmia laureola (India) 4	1.56302
Citronella ceylon (China)	1.55981
Geranium 2	1.55905
Semenovia thomsonii(aerial part, aerial part)	1.55899
Geranium (Egypt) 2	1.5584
Geranium (China, Yunnan) 6	1.55775
Wormwood (Mugwort) (U.S.A.) 3	1.55775
Citronella java (India) 2 Andhra Pradesh	1.55751
Lavender (Lithuania)	1.55675
Syzygium hemisphericum(leaf, leaf)	1.55166
Clary sage (Italy) 2b leaf	1.55109
Hop (Neomexicanus cultivar) (USA)	1.55094
Litsea ligustrina(leaf, leaf)	1.54978
Geranium (Egypt) 1	1.54919
Nepeta heliotropifolia	1.5476
Caraway root	1.54292
Centella asiatica essential oil	1.54246
Bitter orange flower absolute 1	1.53782
Clove bud 3	1.536
Citronella java (India) 1	1.53583
Mandarin leaf (Petitgrain mandarin.) 6	1.533
Eucalyptus globulus (Pakistan)	1.53263
Lavandula angustifolia sher-e-Kashmir essential oil	1.5312
Lemon Balm (Idaho, USA)	1.52915
Cymbopogon winterianus Mandakni essential oil	1.52866
Geranium (India) 9	1.5247
Cedrus atlantica (Morocco)	1.52351
Mentha aquatica(aerial part, aerial part)	1.52347
Heracleum candicans(leaf, leaf)	1.521
Hyptis spicigera (Mali)	1.52084
Roman chamomile (Egypt)	1.51976
Aristolochia gibertii leaf	1.51645
Guaiacwood 2	1.51458
Litsea cubeba (India) 2b flower	1.51376
Mullilam seed (India)	1.51227
Lavandin (France) 2	1.50831
Lavender (USA) (var. Loddon pink)	1.50724
Cymbopogon nardus essential oil	1.50383
Lavandin 3a hydrodistilled	1.50353
Salvia verticillata (Canada)	1.50233
Mentha citrata (Bergamot mint) (France)	1.49774
Geranium (China, Chengdu)	1.49657
Bitter orange leaf (Petitgrain) (Italy) 2b	1.49106
Trichostema dichotomum	1.49086
Ocimum gratissimum (Nigeria) stem	1.49053
Caraway herb	1.49013
Lavender (USA) (var. Rosea)	1.48928
Mandarin leaf (Petitgrain mandarin.) 5	1.48568
Geranium (India) 12a Genotype 1 'Algerian'	1.4841
Clary sage (Russia) 2	1.4841
Bitter orange leaf (Petitgrain) (Italy) 2c	1.48405
Corymbia citriodora(leaf, leaf)	1.48368
Guava fruit headspace (China)	1.48284
Lavandin (Italy) 1 (Grosso)	1.47876
Lippia alba (Uruguay) cultivar	1.47825
Lavender (USA) (var. Jean Davis)	1.47813
Lavandin (USA) 1c (Grosso)	1.47755
Bitter orange flower absolute 2	1.47467
Lavender (USA) (var. Nana Alba)	1.4742
Carrot seed (France) 2	1.47328
Sage, ssp. altissima (Cuba)	1.47112
Lavandin (Argentina) Grosso	1.46861
Zanthoxylum rhetsa(seed, seed)	1.4686
Tulip sylvestre headspace cv. "Generaal de Wet"	1.4673
Hyssop (France) 2	1.46506
Lavender (France) 2a	1.46172
Lavender (China)	1.45644
Origanum laevigatum (Turkey)	1.45606
Mentha citrata (Bergamot mint) (USA)	1.45604
Crepidium acuminatum(stem, pseudobulb)	1.45561
Lavandula angustifolia(flower, flower)	1.45297
Glycosmis pentaphylla(seed, seed)	1.45245
Michelia champaca flower headspace (China)	1.45201
Geranium (Morocco) 3	1.45191
Bitter orange leaf 3 (Petitgrain)	1.45103
Mentha citrata Kiran essential oil	1.45064
Mentha citrata (Bergamot mint) (Argentina) 1	1.44732
Lavandin (USA) 2 Grosso	1.44491
Schinus molle leaf (Uruguay)	1.44371
Neroli bigarade (bitter orange flower) Morocco	1.44306
Savin 2	1.44029
Clary sage (Italy) 2a inflorescense	1.4386
Micromyrtus striata	1.43728
Cymbopogon winterianus CIMAP-Bio-13 essential oil	1.43673
Geranium (China, Beijing)	1.43631
Mentha citrata (Bergamot mint) (Japan) 2	1.43562
Bitter orange leaf 1 (Petitgrain)	1.43439
Baccharoides anthelmintica(seed, seed)	1.43348
Citronella java (Zimbabwe)	1.43337
Mentha citrata (Bergamot mint)	1.43188
Bitter orange leaf (Petitgrain) (China) 1	1.43094
Citronella java 1	1.4308
Bitter orange leaf (Petitgrain) (Spain) 2	1.42968
Litsea cubeba(leaf, leaf)	1.42806
Lavandin (Argentina) Super	1.42683
Helichrysum hypnoides (Madagascar) 1	1.42523
Neroli bigarade (bitter orange flower) China 3	1.42346
Bitter orange leaf (Petitgrain) (Italy) 2a	1.42187
Hellenia speciosa(rhizome, rhizome)	1.42109
Lavandin (Argentina) Abrialis	1.42062
Zanthoxylum armatum(fruit, pericarp)	1.42032
Lavender (Ukraine)	1.42021
Bitter orange leaf (Petitgrain) (Spain) 1	1.4181
Wartara (India) 1 pericarp	1.41795
Citronella java 4b oil	1.41631
Hop (China)	1.41609
Lavandin (Hungary) 1a	1.41355
Araucaria cunninghamii(plant exudate, resin/gum)	1.41265
Cymbopogon winterianus CIM-Jeeva essential oil	1.41256
Michelia balansae flower headspace (China)	1.41162
Clary sage 1	1.41144
Lavandin (France) (Grosso) 1	1.4114
Lavender (Moldova)	1.41004
Pistacia lentiscus (Spain) 1c ripe fruit	1.40893
Lavender (USA) (var. Twickel Purple)	1.4062
Lavender (USA) (var. Mitcham Grey)	1.40392
Tagetes 3a (leaf)	1.40349
Clary sage 2	1.40261
Coriander fruit (India) 1	1.40179
Lavandin (France) (Abrialis) 1	1.40137
Clary sage (France) 1	1.40101
Roman chamomile (Italy) 1	1.39883
Clary sage (Uzbekistan)	1.39881
Bitter orange leaf (Petitgrain) (USA) 2	1.39815
Clary sage (Tasmania)	1.39793
Bitter orange leaf (Petitgrain) (Spain) 3	1.39774
Clary sage (France) 2	1.39707
Clary sage 3	1.39629
Salvia moorcroftiana(leaf, leaf)	1.39602
Homalomena aromatica rhizome (Vietnam)	1.39559
Citronella java (Argentina) 1	1.39497
Clary sage (Russia) 1	1.39494
Lavender (Bulgaria) 2	1.39445
Clary sage (France) 3	1.39414
Bitter orange leaf (Petitgrain) (Italy) 1	1.39227
Isodon rugosus(flower, inflorescence)	1.39201
Lavender angustifolia (France) 7	1.39074
Globba cernua(rhizome, rhizome)	1.38839
Lavender (USA) (var. Hidcote)	1.3883
Zanthoxylum tetraspermum(stem, stem)	1.38718
Rosa rugosa (China) 1	1.38716
Skimmia laureola (India) 1	1.38622
Clary sage (U.S.A.)	1.38585
Lavender (France) 7	1.38451
Bitter orange leaf 2 (Petitgrain)	1.38415
Lavender (Russia)	1.38386
Mentha citrata (Bergamot mint) (Argentina) 2a	1.38356
Pepper, black (China) 2 root	1.38214
Elsholtzia blanda essential oil	1.38147
Geranium (China) 1	1.38049
Lavender (France) 1	1.37894
Skimmia laureola (India) 3	1.37766
Lavandin (France) (Super)	1.37761
Lavender (France) 8	1.37151
Cymbopogon winterianus Manjari essential oil	1.36906
Neolitsea zeylanica(leaf, leaf)	1.36579
Lavandin (Hungary) 1b	1.36564
Geranium, Bourbon 1	1.36536
Lavender (Australia)	1.36512
Rose (Bulgaria) 3a	1.36485
Litsea zeylanica	1.36452
Rosa rugosa (China) 2	1.36379
Bergamot leaf (Taiwan)	1.36244
Cinnamomum bejolghota(leaf, leaf)	1.36048
Geranium (China, Yunnan) 5	1.35984
Lavandin (USA) 1d (Hidcote Giant)	1.358
Lavender 2a hydrodiffusion	1.35316
Neroli bigarade (bitter orange flower) China 1	1.35287
Ho leaf (China) 1	1.35259
Lavender 1b corolla	1.35139
Palmarosa (India) 10c Spathe	1.34913
Cymbopogon martini(leaf, bracts)	1.34844
Lavender (France) 2b	1.3452
Linaloe wood	1.34254
Senecio nudicaulis(aerial part, aerial part)	1.34177
Geranium (Australia)	1.34052
Citronella java 4a headspace of oil	1.33771
Bitter orange leaf (Petitgrain) (Japan)	1.33583
Mentha citrata (Bergamot mint) (Argentina) 2b	1.33518
Lavender 2b microwave	1.33254
Lavender 1c flower spike	1.32968
Geranium 3	1.32963
Lavandin (Italy) 2	1.32817
Cinnamomum citriodorum(leaf, leaf)	1.32713
Geranium (India) 3	1.324
Mentha citrata (Bergamot mint) (India)	1.32386
Lavender (USA) (var. Compacta)	1.32379
Fitweed leaf	1.32091
Parsnip (USA) fruit	1.32059
Zataria multiflora (Iran) 1b flower	1.32056
Mentha viridis (Italy)	1.31991
Ambarella fruit (Brazil)	1.3196
Lavender 1a calyx	1.31947
Roman chamomile (Italy) 5	1.31596
Rose (China) 1a	1.31461
Lavender (USA) (var. Irene Doyle)	1.31378
Geranium (China) 4	1.31245
Pelargonium graveolens Kelkar essential oil	1.31241
Citronella java 2	1.31211
Geranium, Bourbon 4	1.31055
Roman chamomile (India)	1.30977
Rose (China) 1d	1.30783
Zingiber zerumbet(rhizome, rhizome)	1.30769
Lavender (France) 3	1.30761
Coriander fruit (Pakistan)	1.30592
Lippia multiflora leaf (Central African Repl.)	1.30559
Eucalyptus citriodora (Spain)	1.30526
Salvia sclarea(flower, inflorescence)	1.30224
Rose (China) 1c	1.3013
Geranium, Bourbon 11	1.30051
Artabotrys hexapetalus flower headspace (China)	1.3001
Zataria multiflora (Iran) 1a bud	1.29966
Eucalyptus citriodora (Burundi)	1.2981
Psidium cattleianum leaf	1.29704
Polygonum minus (Kesom)	1.29664
Eucalyptus citriodora (Morocco)	1.29586
Geranium (China) 2	1.29066
Bergamot leaf (China)	1.29061
Geranium, Bourbon 6	1.28914
Bergamot leaf (USA)	1.2878
Geranium (India) 4	1.28767
Lavender (France) 4	1.28728
Lavender (France) 5	1.28662
Geranium, Bourbon 3	1.28647
Lavender (Algeria)	1.28626
Roman chamomile (Germany) 1a hydrodistillate	1.28614
Swangi (Citrus hystrix) leaf (Thailand) 1	1.2858
Rue (France)	1.28499
Shorea robusta(wood, heartwood)	1.28379
Lavender (Bulgaria) 1	1.28173
Salvia nemorosa (Canada)	1.28095
Roman chamomile (Japan)	1.28028
Honeysuckle, japanese	1.28026
Geranium, Bourbon 5	1.27972
Tamarind 2	1.27551
Cymbopogon martini(flower, inflorescence)	1.27449
Palmarosa (India) 10b Raceme	1.27446
Roman chamomile (Italy) 6	1.27444
Astrocarium vulgare fruit	1.27347
Geranium, Bourbon 2	1.27129
Cilantro (Coriander leaf) 5b	1.27102
Eucalyptus citriodora (Benin) 1	1.27058
Rose (Turkey) 2	1.27033
Eucalyptus citriodora (Congo)	1.26964
Roman chamomile (Germany) 1b headspace	1.26933
Rose (China) 1b	1.26837
Palmarosa (India) 2	1.26744
Chamaemelum nobile essential oil	1.26258
Lavender (USA) (var. Maillette)	1.26078
Terminalia bentzoe	1.26014
Bitter orange leaf (Petitgrain) (USA) 1	1.25954
Mentha spicata (Greece) Chemotype I	1.25756
Cinnamomum bejolghota(flower, inflorescence)	1.25754
Palmarosa (India) 10a Spikelet	1.25686
Cymbopogon winterianus Jalpallavi essential oil	1.25488
Rose (Bulgaria) 1	1.25462
Rose (China) 2	1.25232
Ruta graveolens(leaf, leaf)	1.25081
Palmarosa (India) 5	1.25042
Roman chamomile	1.24927
Aframomum melegueta	1.24684
Rose (Bulgaria) 2	1.24508
Cymbopogon martini(seed, seed)	1.24347
Cilantro (Coriander leaf) 5a	1.24346
Eucalyptus citriodora (Ethiopia)	1.24183
Cymbopogon winterianus(flower, inflorescence)	1.24106
Michelia alba flower headspace (China)	1.23812
Cilantro (Coriander leaf) 2	1.23776
Rosa rugosa	1.23697
Vitex trifolia var. bicolor (Thailand)	1.23664
Vitex trifolia var. bicolor (Fiji)	1.23614
Cymbopogon martini(whole plant, herb)	1.23604
Neroli bigarade (bitter orange flower) China 2	1.23476
Rose (Turkey) 1	1.23155
Geranium, Bourbon 10	1.22953
Lippia alba (Brazil) 2	1.22936
Freesia, Picked Flower Headspace	1.22852
Palmarosa (India) 4	1.22711
Geranium 1	1.2265
Geranium, Bourbon 8	1.22645
Agathosma rosmarinifolia	1.22551
Palmarosa (India) 3	1.22463
Geranium (Madagascar)	1.22453
Palmarosa (Brazil)	1.22425
Litsea cubeba (India) 2c fruit	1.22299
Glycosmis pentaphylla(bark, bark)	1.22273
Palmarosa (Guatemala)	1.22222
Rue (Egypt)	1.22062
Roman chamomile (Italy) 2 (headspace)	1.22004
Palmarosa (India) 1	1.21853
Litsea cubeba (India) 1b stem	1.21771
Hop (Styrian cultivar) (USA)	1.21712
Palmarosa (Bangladesh)	1.21686
Guaiacwood 1	1.21644
Dracocephalum heterophyllum(aerial part, aerial part)	1.21486
Zingiber zerumbet (Vietnam) 1 rhizome	1.21299
Michelia figo flower headspace (China)	1.2114
Rose (Turkey) 6	1.21114
Basil, var. hispidum (Somalia)	1.21066
Cordia nitida fruit	1.21018
Basil (Italy) 2 var. hispidum	1.20972
Rue (China) 2	1.20829
Pelargonium graveolens CIM-BIO 171 essential oil	1.20824
Eucalyptus citriodora (India) 2	1.20793
Parsnip (Germany) 3b cultivated fruit	1.20704
Geranium, Bourbon 7	1.20669
Violet odorata leaf 2	1.20649
Eucalyptus citriodora (China) 2	1.20649
Eucalyptus citriodora (Madagascar)	1.20625
Hop (Cascade cultivar) (USA)	1.20405
Bitter orange leaf (Petitgrain) (Mauritius)	1.20187
Cymbopogon martini(mixed, flowers, leaves and stem)	1.20098
Ambrette seed absolute	1.20016
Eucalyptus citriodora (Benin) 2	1.19865
Palmarosa (Madagascar)	1.19762
Geranium (China) 3	1.19714
Geranium (China, Yunnan) 4	1.19274
Palmarosa (India) 9	1.1921
Hop (Willamette cultivar) (USA)	1.19158
Swangi (Citrus hystrix) leaf (Madagascar)	1.19148
Jasmine rose flower headspace (China) 2	1.19028
Eucalyptus citriodora (China) 1	1.18951
Geranium (India) 13	1.18939
Cymbopogon khasianus (India)	1.18651
Tagetes (India) 6b leaf	1.18517
Corymbia citriodora()	1.18508
Geranium, Bourbon 9	1.18486
Rose 1	1.18436
Roman chamomile (Italy) 3	1.18427
Rose (Turkey) 3	1.18314
Eucalyptus citriodora (India) 1	1.18225
Bifora radians (Turkey)	1.18198
Ruta chalepensis(leaf, leaf)	1.18059
Geranium (India) 5	1.17876
Michelia alba leaf (China)	1.17822
Rose (Kazanlik)	1.1762
Rue (Russia)	1.17488
Palmarosa 2	1.17485
Cymbopogon martini()	1.17368
Palmarosa 1	1.17339
Phalaenopsis schilleriana headspace	1.17277
Geranium (China, Yunnan) 3	1.17224
Cyphomandra betacea fruit	1.17223
Ruta chalepensis(flower, flower)	1.17156
Eucalyptus citriodora (Australia)	1.17133
Geranium (India) 6	1.17127
Litsea cubeba(fruit, fruit)	1.17047
Geranium (China, Yunnan) 2	1.1694
Eucalyptus citriodora 1b	1.16932
Geranium (China, Yunnan) 1	1.16922
Pear (Japan), Asian	1.16921
Cilantro (Coriander leaf) 4	1.16824
Geranium (Bulgaria)	1.16775
Tagetes (India) 6a whole plant	1.16633
Parsnip (Germany) 3c botanic garden fruit	1.1661
Swangi (Citrus hystrix) leaf (China)	1.16554
Eucalyptus citriodora 1a	1.16458
Eucalyptus citriodora (Bangladesh)	1.16421
Coriandrum sativum(flower, inflorescence)	1.16325
Ruta chalepensis (Turkey)	1.16276
Litsea cubeba fruit 2	1.16243
Geranium (India) 7	1.16066
Hop (Galena cultivar) (USA)	1.16004
Parsnip (Germany) 3a wild fruit	1.15981
Swangi (Citrus hystrix) leaf (Malaysia)	1.15944
Litsea cubeba (India) 1a leaf	1.15861
Rue (China) 1	1.15848
Palmarosa (India) 7	1.15822
Cochlospermum tinctorium tubercle	1.15745
Rue (Malaysia) 2	1.15725
Cilantro (Coriander leaf) 7	1.15374
Cochlospermum planchonii tubercle	1.15364
Cinnamomum parthenoxylum (China) 1g	1.15336
Essential oil	1.152
Swangi (Citrus hystrix) leaf (Thailand) 2b	1.15144
Parsnip (Germany) 2d green fruit	1.15025
Swangi (Citrus hystrix) twig (Thailand) 2e	1.15021
Rue (Spain)	1.14811
Ruta chalepensis(fruit, fruit)	1.14486
Civet secretion (China)	1.14459
Cilantro (Coriander leaf) 3	1.14224
Rose (Turkey) 7	1.14095
Ruta chalepensis (Iran)	1.13677
Hop (Nugget cultivar) (USA)	1.13629
Cilantro (Coriander leaf) 6a	1.1308
Cilantro (Coriander leaf) 1	1.1295
Cymbopogon winterianus()	1.125
Citronella java (India) 5	1.1235
Ho leaf (Malaysia)	1.12067
Tagetes lemmonii	1.11989
Cymbopogon winterianus Medni essential oil	1.11957
Persicaria odorata	1.1175
Cilantro (Coriander leaf) 6b	1.11423
Heracleum platytaenium (Turkey)	1.1115
Tagetes minuta(flower, bud)	1.11
